# Supplementary material for: A Molecular Epidemiological and Genetic Diversity Study of Tuberculosis in Ibadan, Nnewi and Abuja, Nigeria
Source: PLoS One. 2012 Jun 18;7(6):e38409. doi: 10.1371/journal.pone.0038409 (PMC3377642; doi:10.1371/journal.pone.0038409)
Supplement: Table S1 — Excel File with Full Experimental Results (Sheet 1: data), Cameroon clade results (Sheet 2: CAM) and Statistics (Sheet 3: analyses). (XLSX) [file pone.0038409.s001.xlsx]

## Sheet: Data
SerialNumber	Hospital Area	SIT	Spoligotyping 43 spacers	Octal value	Clade	Mixed infection	MIRU02 (0154)	Mtub04 (0424)	ETR C (0577)	ETRD (0580)	MIRU40 (0802)	MIRU10 (0960)	MIRU16 (1644)	Mtub21 (1955)	MIRU20 (2059)	QUB11b (2163)	ETR A (2165)	Mtub29 (2347)	Mtub30 (2401)	ETR B (2461)	MIRU23 (2531)	MIRU24 (2687)	MIRU26 (2996)	MIRU27 (3007)	Mtub34 (3171)	ETR E (3192)	Mtub39 (3690)	QUB26 (4052)	QUB4156 (4156)	MIRU39 (4348)	Spoligotyping 68 spacers	Nb untyped of VNTRs	Epi-valid (nb VNTR>19)	Epi-high quality(nb VNTR>22)	Spoligo valid	Complete genotype ok
1	Abuja	ND	ND	ND	ND	?	2	2	4	ND	3	ND	3	ND	2	ND	ND	ND	2	2	ND	1	5	3	ND	3	ND	ND	3	2	ND	10	0	0	0	0
2	Abuja	61	nnnnnnnnnnnnnnnnnnnnnnooonnnnnnnoooonnnnnnn	777777743760771	CAM	No	2	2	4	2	3	3	3	3	1	6	4	4	2	2	5	1	5	3	3	3	22	5	2	2	nnnnooooooonnnnoonnnnnnnnnnnnnnnooonnnnnnnoooooooonnnoooooooonnnnnnn	0	1	1	1	1
3	Abuja	NEW10	nnnnnnnoooooonooonnnooooooooooooonnoooonnnn	774021600006071	West African 1	No	2	3	4	2	1	4	ND	2	2	X	4	4	4	2	3	2	4	4	3	2	3	2	3	2	nnnnnnnnnnnnnnnnnoooooonooonnnooooooooooooonnnonnnoooooooooonnnnnnnn	1	1	1	1	1
4	Abuja	53	nnnnnnnnnnnnnnnnnnnnnnnnnnnnnnnnoooonnnnnnn	777777777760771	T1	No	2	2	3	2	2	M	4	2	2	3	2	4	2	2	5	1	5	3	3	3	4	5	2	2	nnnnooooooonnnnoonnnnnnnnnnnnnnnnnnnnnnnnnoooooooonnnoooooooonnnnnnn	0	1	1	1	1
5	Abuja	1204	nnnnnnnnnnnnnnnooooooooooooooooooooonnnonnn	777770000000731	U	No	2	2	2	2.5	3	3	3	3	2	1	4	4	2	2	5	1	5	3	3	2	3	5	2	2	nnnnooooooonnnnoonnnnnnnnooooooooooooooooooooooooonnnooooooooonnnnnn	0	1	1	1	1
6	Abuja	61	nnnnnnnnnnnnnnnnnnnnnnooonnnnnnnoooonnnnnnn	777777743760771	CAM	No	2	2	4	2	1	3	3	3	1	4	4	4	2	2	5	1	5	3	3	3	21	5	2	2	nnnnooooooonnnnoonnnnnnnnnnnnnnnooonnnnnnnoooooooonnnoooooooonnnnnnn	0	1	1	1	1
7	Abuja	53	nnnnnnnnnnnnnnnnnnnnnnnnnnnnnnnnoooonnnnnnn	777777777760771	T1	No	2	2	3	2	2	3	4	2	2	3	2	4	2	2	5	1	5	3	3	3	4	5	2	2	nnnnooooooonnnnoonnnnnnnnnnnnnnnnnnnnnnnnnoooooooonnnoooooooonnnnnnn	0	1	1	1	1
8	Abuja	61	nnnnnnnnnnnnnnnnnnnnnnooonnnnnnnoooonnnnnnn	777777743760771	CAM	No	2	2	4	2	1	3	3	3	1	6	4	4	2	2	5	1	5	3	3	3	ND	5	2	2	nnnnooooooonnnnoonnnnnnnnnnnnnnnooonnnnnnnoooooooonnnoooooooonnnnnnn	1	1	1	1	1
9	Abuja	61	nnnnnnnnnnnnnnnnnnnnnnooonnnnnnnoooonnnnnnn	777777743760771	CAM	No	2	2	4	2	1	3	3	3	1	6	4	4	2	2	5	1	5	3	3	3	ND	5	2	2	nnnnooooooonnnnoonnnnnnnnnnnnnnnooonnnnnnnoooooooonnnoooooooonnnnnnn	1	1	1	1	1
10	Nnewi	2088	nnnnnnnnnnnnnnnnnnnnnonnnnnnnnnnoooonnnonnn	777777737760731	T2	No	2	2	3	2	2	3	3	3	2	2	3	4	2	2	5	1	5	3	3	3	3	4	2	2	nnnnooooooonnnnoonnnnnnnnnnnnnnonnnnnnnnnnoooooooonnnooooooooonnnnnn	0	1	1	1	1
12	Ibadan	316	nnnnnnnnnnnnnnnnnnnnnnnnooooooonoooonnnonnn	777777770020731	H3	No	2	2	5	2	3	3	2	3	2	2	3	4	2	2	5	1	5	3	3	3	10	7	2	2	nnnnooooooonnnnoonnnnnnnnnnnnnnnnnooooooonoooooooonnnooooooooonnnnnn	0	1	1	1	1
13	Ibadan	61	nnnnnnnnnnnnnnnnnnnnnnooonnnnnnnoooonnnnnnn	777777743760771	CAM	No	2	2	4	2	3	3	3	3	1	6	4	4	2	2	5	1	5	3	3	3	ND	5	2	2	nnnnooooooonnnnoonnnnnnnnnnnnnnnooonnnnnnnoooooooonnnoooooooonnnnnnn	1	1	1	1	1
14	Nnewi	NEW1	ooonnnnooooonnnnnnnnoooonnnnnnnnnnnnooonnnn	074077607777071	West African 1	No	2	3	4	2	1	4	4	2	1	X	4	3	4	2	4	2	4	4	3	2	2	2	3	2	nooonnnnnnnnnnnnnooooonnnnnnnnoooonnnnnnnnnnnnnnnnoooooooooonnnnnnnn	0	1	1	1	1
15	Abuja	NEW14	nnnnnnnnnnnnnnnnnnnnnnooonnnnnnooooonnnnnnn	777777743740771	CAM	No	2	2	4	2	3	3	3	3	1	4	4	4	2	2	5	1	5	3	3	3	ND	5	2	2	nnnnooooooonnnnoonnnnnnnnnnnnnnnooonnnnnnooooooooonnnoooooooonnnnnnn	1	1	1	1	1
16	Abuja	61	nnnnnnnnnnnnnnnnnnnnnnooonnnnnnnoooonnnnnnn	777777743760771	CAM	No	2	2	4	2	1	3	3	3	1	4	4	4	2	2	5	1	5	3	3	3	ND	5	2	2	nnnnooooooonnnnoonnnnnnnnnnnnnnnooonnnnnnnoooooooonnnoooooooonnnnnnn	1	1	1	1	1
18	Ibadan	61	nnnnnnnnnnnnnnnnnnnnnnooonnnnnnnoooonnnnnnn	777777743760771	CAM	No	2	2	4	2	2	3	3	3	1	6	4	4	2	2	5	1	5	3	3	3	20	5	2	2	nnnnooooooonnnnoonnnnnnnnnnnnnnnooonnnnnnnoooooooonnnoooooooonnnnnnn	0	1	1	1	1
20	Ibadan	new-n	nnnnnnnooooonoooooooonnnnnnnnnnnnnnnooonnnn	774040077777071	West African 1	No	2	3	4	2	1	4	4	2	2	X	4	3	4	2	4	2	4	6	3	2	3	3	2	2	nnnnnnnnnnnnnnnnnooooonoooooooonnnnnnnnnnnnnnnnnnnoooooooooonnnnnnnn	0	1	1	1	1
21	Abuja	61	nnnnnnnnnnnnnnnnnnnnnnooonnnnnnnoooonnnnnnn	777777743760771	CAM	No	2	2	4	2	3	3	2	3	1	4	3	4	2	2	5	1	5	3	3	3	11	4	2	2	nnnnooooooonnnnoonnnnnnnnnnnnnnnooonnnnnnnoooooooonnnoooooooonnnnnnn	0	1	1	1	1
22	Abuja	61	nnnnnnnnnnnnnnnnnnnnnnooonnnnnnnoooonnnnnnn	777777743760771	CAM	No	2	2	4	2	2	3	3	3	1	6	4	4	2	2	5	1	5	3	3	3	20	5	2	2	nnnnooooooonnnnoonnnnnnnnnnnnnnnooonnnnnnnoooooooonnnoooooooonnnnnnn	0	1	1	1	1
23	Abuja	50	nnnnnnnnnnnnnnnnnnnnnnnnnnnnnnonoooonnnnnnn	777777777720771	H3	No	2	2	3	2	3	5	3	3	2	3	3	4	4	2	5	1	6	3	3	3	3	4	3	2	nnnnooooooonnnnoonnnnnnnnnnnnnnnnnnnnnnnonoooooooonnnoooooooonnnnnnn	0	1	1	1	1
24	Abuja	61	nnnnnnnnnnnnnnnnnnnnnnooonnnnnnnoooonnnnnnn	777777743760771	CAM	No	2	2	4	2	M	3	3	3	1	4	4	4	2	2	5	1	M	3	3	3	19	5	2	2	nnnnooooooonnnnoonnnnnnnnnnnnnnnooonnnnnnnoooooooonnnoooooooonnnnnnn	0	1	1	1	1
25	Abuja	NEW10	nnnnnnnoooooonooonnnooooooooooooonnoooonnnn	774021600006071	West African 1	No	2	3	4	2	1	4	ND	2	2	X	4	4	4	2	4	2	4	4	3	2	3	2	3	2	nnnnnnnnnnnnnnnnnoooooonooonnnooooooooooooonnnonnnoooooooooonnnnnnnn	1	1	1	1	1
26	Abuja	53	nnnnnnnnnnnnnnnnnnnnnnnnnnnnnnnnoooonnnnnnn	777777777760771	T1	No	2	2	3	2	2	M	4	2	2	3	2	4	2	2	5	1	5	3	3	3	4	5	2	2	nnnnooooooonnnnoonnnnnnnnnnnnnnnnnnnnnnnnnoooooooonnnoooooooonnnnnnn	0	1	1	1	1
27	Abuja	NEW12	nnnnnnnnonnnnnnnnnnnnnooonnnnnnnoooonnnnnnn	776777743760771	CAM	No	2	2	4	2	1	3	3	3	1	5	4	4	2	2	5	1	5	3	3	3	ND	5	2	2	nnnnooooooonnnnoononnnnnnnnnnnnnooonnnnnnnoooooooonnnoooooooonnnnnnn	1	1	1	1	1
28	Nnewi	2088	nnnnnnnnnnnnnnnnnnnnnonnnnnnnnnnoooonnnonnn	777777737760731	T2	No	2	2	4	2	2	3	3	3	2	2	3	4	2	2	5	1	5	3	3	3	3	4	2	2	nnnnooooooonnnnoonnnnnnnnnnnnnnonnnnnnnnnnoooooooonnnooooooooonnnnnn	0	1	1	1	1
29	Nnewi	61	nnnnnnnnnnnnnnnnnnnnnnooonnnnnnnoooonnnnnnn	777777743760771	CAM	No	2	2	4	2	3	3	3	3	1	6	4	4	2	2	5	1	5	3	3	3	15	5	2	2	nnnnooooooonnnnoonnnnnnnnnnnnnnnooonnnnnnnoooooooonnnoooooooonnnnnnn	0	1	1	1	1
30	Nnewi	2550	nnnnnnnnnnnnonnnnnnnnnooonnnnnnnoooonnnnnnn	777737743760771	CAM	No	2	3	4	2	3	3	3	3	1	4	4	4	2	2	5	1	5	3	3	3	6	3	2	2	nnnnooooooonnnnoonnnnnonnnnnnnnnooonnnnnnnoooooooonnnoooooooonnnnnnn	0	1	1	1	1
31	Nnewi	61	nnnnnnnnnnnnnnnnnnnnnnooonnnnnnnoooonnnnnnn	777777743760771	CAM	No	2	2	4	2	3	3	2	3	1	4	3	4	2	2	5	1	5	3	3	3	10	5	2	2	nnnnooooooonnnnoonnnnnnnnnnnnnnnooonnnnnnnoooooooonnnoooooooonnnnnnn	0	1	1	1	1
32	Nnewi	NEW10	nnnnnnnoooooonooonnnooooooooooooonnoooonnnn	774021600006071	West African 1	No	2	3	4	2	1	4	4	2	2	X	4	3	4	2	4	2	4	4	3	2	3	2	3	2	nnnnnnnnnnnnnnnnnoooooonooonnnooooooooooooonnnonnnoooooooooonnnnnnnn	0	1	1	1	1
33	Nnewi	61	nnnnnnnnnnnnnnnnnnnnnnooonnnnnnnoooonnnnnnn	777777743760771	CAM	No	2	2	4	2	4	3	3	3	1	5	4	4	2	2	5	1	5	3	3	3	ND	4	2	2	nnnnooooooonnnnoonnnnnnnnnnnnnnnooonnnnnnnoooooooonnnoooooooonnnnnnn	1	1	1	1	1
34	Nnewi	ND	ND	ND	ND	?	ND	ND	ND	ND	ND	ND	ND	ND	ND	ND	ND	ND	ND	ND	ND	ND	ND	ND	ND	ND	ND	ND	ND	ND	ND	24	0	0	0	0
35	Nnewi	61	nnnnnnnnnnnnnnnnnnnnnnooonnnnnnnoooonnnnnnn	777777743760771	CAM	No	2	2	4	1	3	3	3	3	1	6	4	4	2	2	5	1	5	3	3	3	11	5	2	2	nnnnooooooonnnnoonnnnnnnnnnnnnnnooonnnnnnnoooooooonnnoooooooonnnnnnn	0	1	1	1	1
37	Nnewi	61	nnnnnnnnnnnnnnnnnnnnnnooonnnnnnnoooonnnnnnn	777777743760771	CAM	No	2	2	4	2	1	3	3	3	1	4	M	4	2	2	5	1	5	3	3	3	M	5	2	2	nnnnooooooonnnnoonnnnnnnnnnnnnnnooonnnnnnnoooooooonnnoooooooonnnnnnn	0	1	1	1	1
38	Nnewi	61	nnnnnnnnnnnnnnnnnnnnnnooonnnnnnnoooonnnnnnn	777777743760771	CAM	No	2	2	4	2	1	3	3	3	1	5	4	4	2	2	5	1	5	3	3	3	7	5	2	2	nnnnooooooonnnnoonnnnnnnnnnnnnnnooonnnnnnnoooooooonnnoooooooonnnnnnn	0	1	1	1	1
39	Nnewi	61	nnnnnnnnnnnnnnnnnnnnnnooonnnnnnnoooonnnnnnn	777777743760771	CAM	No	2	2	4	2	1	3	3	3	1	4	3	4	2	2	5	1	5	3	3	3	ND	5	2	2	nnnnooooooonnnnoonnnnnnnnnnnnnnnooonnnnnnnoooooooonnnoooooooonnnnnnn	1	1	1	1	1
41	Nnewi	838	nnnnnnnnnnnnnnnnnnnnnnooonnnnnnnoooonnnnonn	777777743760751	CAM	No	2	2	4	2	1	3	3	3	1	5	4	4	2	2	5	1	5	3	3	3	11	5	2	2	nnnnooooooonnnnoonnnnnnnnnnnnnnnooonnnnnnnoooooooonnnoooooooononnnnn	0	1	1	1	1
42	Nnewi	61	nnnnnnnnnnnnnnnnnnnnnnooonnnnnnnoooonnnnnnn	777777743760771	CAM	No	2	2	4	2	1	3	3	3	1	4	4	4	2	2	5	1	5	3	3	3	ND	5	2	2	nnnnooooooonnnnoonnnnnnnnnnnnnnnooonnnnnnnoooooooonnnoooooooonnnnnnn	1	1	1	1	1
44	Ibadan	61	nnnnnnnnnnnnnnnnnnnnnnooonnnnnnnoooonnnnnnn	777777743760771	CAM	No	2	2	4	2	3	3	3	3	1	ND	4	4	2	2	5	1	5	3	3	3	ND	5	2	2	nnnnooooooonnnnoonnnnnnnnnnnnnnnooonnnnnnnoooooooonnnoooooooonnnnnnn	2	1	0	1	1
45	Ibadan	61	nnnnnnnnnnnnnnnnnnnnnnooonnnnnnnoooonnnnnnn	777777743760771	CAM	No	2	2	4	2	3	3	3	3	1	6	4	4	2	2	5	1	5	3	3	3	11	5	2	2	nnnnooooooonnnnoonnnnnnnnnnnnnnnooonnnnnnnoooooooonnnoooooooonnnnnnn	0	1	1	1	1
46	Ibadan	NEW7'	nnnnnnoooooooooonnnnoooonnnnnnnnnnnnoooooon	770003607777001	West African 1	No	2	1	5	2	1	4	ND	2	2	X	3	3	4	2	4	2	4	3	3	1	3	2	ND	2	nnnnnnnnnnnnnnoooooooooooonnnnoooonnnnnnnnnnnnnnnnoooooooooonooonnnn	2	1	0	1	1
47	Ibadan	NEW13	nnnnnnnnnnnnnnnoooonnnooonnnnnnooooonnnnnnn	777770343740771	CAM	No	2	2	4	2	3	3	3	3	1	5	3	4	2	2	5	1	6	3	3	3	15	5	2	2	nnnnooooooonnnnoonnnnnnnnoooonnnooonnnnnnooooooooonnnoooooooonnnnnnn	0	1	1	1	1
48	Ibadan	61	nnnnnnnnnnnnnnnnnnnnnnooonnnnnnnoooonnnnnnn	777777743760771	CAM	No	2	2	4	2	3	3	ND	3	2	5	4	4	2	2	4?	1	5	ND	3	3	ND	ND	2	2	nnnnooooooonnnnoonnnnnnnnnnnnnnnooonnnnnnnoooooooonnnoooooooonnnnnnn	4	1	0	1	1
49	Ibadan	61	nnnnnnnnnnnnnnnnnnnnnnooonnnnnnnoooonnnnnnn	777777743760771	CAM	No	2	2	4	2	3	3	3	3	1	5	4	4	2	2	5	1	5	3	3	3	ND	5	2	2	nnnnooooooonnnnoonnnnnnnnnnnnnnnooonnnnnnnoooooooonnnoooooooonnnnnnn	1	1	1	1	1
50	Ibadan	331	nnnnnnnooooonnnnnnnnoooonnnnnnnnnnnnooonnnn	774077607777071	West African 1	No	2	3	4	2	1	4	ND	2	2	X	4	3	4	2	4	2	4	4	3	3	2	2	2	2	nnnnnnnnnnnnnnnnnooooonnnnnnnnoooonnnnnnnnnnnnnnnnoooooooooonnnnnnnn	1	1	1	1	1
51	Ibadan	61	nnnnnnnnnnnnnnnnnnnnnnooonnnnnnnoooonnnnnnn	777777743760771	CAM	No	2	2	4	2	2	3	3	3	1	6	4	4	2	2	5	1	5	3	3	3	18	5	2	2	nnnnooooooonnnnoonnnnnnnnnnnnnnnooonnnnnnnoooooooonnnoooooooonnnnnnn	0	1	1	1	1
52	Nnewi	61	nnnnnnnnnnnnnnnnnnnnnnooonnnnnnnoooonnnnnnn	777777743760771	CAM	No	2	2	4	2	1	3	3	3	1	5	4	4	2	2	5	1	5	3	3	3	ND	5	2	2	nnnnooooooonnnnoonnnnnnnnnnnnnnnooonnnnnnnoooooooonnnoooooooonnnnnnn	1	1	1	1	1
53	Nnewi	61	nnnnnnnnnnnnnnnnnnnnnnooonnnnnnnoooonnnnnnn	777777743760771	CAM	No	2	2	4	2	1	3	3	3	1	5	4	4	2	2	5	1	5	3	3	3	ND	5 (et 3)	2	2	nnnnooooooonnnnoonnnnnnnnnnnnnnnooonnnnnnnoooooooonnnoooooooonnnnnnn	1	1	1	1	1
54	Nnewi	61	nnnnnnnnnnnnnnnnnnnnnnooonnnnnnnoooonnnnnnn	777777743760771	CAM	No	2	2	4	2	1	3	3	3	1	5	4	4	2	2	5	1	5	3	3	3	5	5	2	2	nnnnooooooonnnnoonnnnnnnnnnnnnnnooonnnnnnnoooooooonnnoooooooonnnnnnn	0	1	1	1	1
55	Nnewi	61	nnnnnnnnnnnnnnnnnnnnnnooonnnnnnnoooonnnnnnn	777777743760771	CAM	No	2	2	4	2	1	3	3	3	1	4	4	4	2	2	5	1	5	3	3	3	ND	5	2	2	nnnnooooooonnnnoonnnnnnnnnnnnnnnooonnnnnnnoooooooonnnoooooooonnnnnnn	1	1	1	1	1
56	Nnewi	61	nnnnnnnnnnnnnnnnnnnnnnooonnnnnnnoooonnnnnnn	777777743760771	CAM	No	2	2	4	2	3	3	3	3	1	5	4	4	2	2	5	1	5	3	3	3	ND	4	2	2	nnnnooooooonnnnoonnnnnnnnnnnnnnnooonnnnnnnoooooooonnnoooooooonnnnnnn	1	1	1	1	1
57	Nnewi	61	nnnnnnnnnnnnnnnnnnnnnnooonnnnnnnoooonnnnnnn	777777743760771	CAM	No	2	2	4	2	3	3	3	3	1	5	4	4	2	2	5	1	5	3	3	3	3	5	2	2	nnnnooooooonnnnoonnnnnnnnnnnnnnnooonnnnnnnoooooooonnnoooooooonnnnnnn	0	1	1	1	1
58	Nnewi	61	nnnnnnnnnnnnnnnnnnnnnnooonnnnnnnoooonnnnnnn	777777743760771	CAM	No	2	2	4	2	1	3	3	3	1	5	4	4	2	2	5	1	5	3	3	3	ND	5	2	2	nnnnooooooonnnnoonnnnnnnnnnnnnnnooonnnnnnnoooooooonnnoooooooonnnnnnn	1	1	1	1	1
59	Nnewi	316	nnnnnnnnnnnnnnnnnnnnnnnnooooooonoooonnnonnn	777777770020731	H3	No	2	2	5	2	3	3	2	3	2	2	3	4	2	2	5	1	5	3	3	3	10	7	2	2	nnnnooooooonnnnoonnnnnnnnnnnnnnnnnooooooonoooooooonnnooooooooonnnnnn	0	1	1	1	1
60	Nnewi	new-p	nnnnnnnooooonnnnnnnnnnnnooooooooonnnooonnnn	774077770007071	West African 1	No	2	3	4	ND	1	ND	ND	2	1	X	4	3	4?	2	4	2??	4	3	3	2	3	ND	ND	2	ND	5	0	0	1	0
61	Nnewi	61	nnnnnnnnnnnnnnnnnnnnnnooonnnnnnnoooonnnnnnn	777777743760771	CAM	No	2	2	4	2	3	3	2	3	1	4	3	4	2	2	5	1	5	3	3	3	10	5	2	2	nnnnooooooonnnnoonnnnnnnnnnnnnnnooonnnnnnnoooooooonnnoooooooonnnnnnn	0	1	1	1	1
62	Nnewi	61	nnnnnnnnnnnnnnnnnnnnnnooonnnnnnnoooonnnnnnn	777777743760771	CAM	No	2	2	4	2	1	3	3	3	1	4	4	4	2	2	5	1	5	3	3	3	ND	5	2	2	nnnnooooooonnnnoonnnnnnnnnnnnnnnooonnnnnnnoooooooonnnoooooooonnnnnnn	1	1	1	1	1
63	Abuja	52	nnnnnnnnnnnnnnnnnnnnnnnnnnnnnnnnoooonnnonnn	777777777760731	T2	No	2	2	3	2	6	3	3	3	2	5	4	4	2	2	5	1	5	3	2	3	2	7	2	2	nnnnooooooonnnnoonnnnnnnnnnnnnnnnnnnnnnnnnoooooooonnnooooooooonnnnnn	0	1	1	1	1
64	Abuja	NEW3	nonnnooonnnnnnnnnnnnnnnoonnnnnnnoooonnnonnn	561777763760731	T2	No	2	2	4	2	4	3	3	3	2	5	3	4	2	2	5	1	5	3	3	2	3	4	2	2	nnonooooooonnooooonnnnnnnnnnnnnnnoonnnnnnnoooooooonnnooooooooonnnnnn	0	1	1	1	1
65	Abuja	268	nnnnnnnnnnnnnnnnnnnnonnnnnnnnnonoooonnnnnnn	777777677720771	H3	No	2	2	3	2	2	5	ND	3	2	3	3	3	4	2	5	1	5	3	3	3	3	5?	3	2	nnnnooooooonnnnoonnnnnnnnnnnnnonnnnnnnnnonoooooooonnnoooooooonnnnnno	1	1	1	1	1
66	Nnewi	50	nnnnnnnnnnnnnnnnnnnnnnnnnnnnnnonoooonnnnnnn	777777777720771	H3	No	2	2	3	2	2	5	3	3	2	3	3	3	4	2	5	1	5	3	3	3	3	5	3	2	ND	0	1	1	1	1
67	Abuja	NEW10	nnnnnnnoooooonooonnnooooooooooooonnoooonnnn	774021600006071	West African 1	No	2	3	4	2	1	4	ND	2	2	X	4	3	4	2	4	2	4	4	3	2	3	2	3?	2	nnnnnnnnnnnnnnnnnoooooonooonnnooooooooooooonnnonnnoooooooooonnnnnnnn	1	1	1	1	1
68	Ibadan	53	nnnnnnnnnnnnnnnnnnnnnnnnnnnnnnnnoooonnnnnnn	777777777760771	T1	No	2	2	3	2	2	M	4	2	2	3	2	4	2	2	5	1	5	3	3	3	4	5	2	2	nnnnooooooonnnnoonnnnnnnnnnnnnnnnnnnnnnnnnoooooooonnnoooooooonnnnnnn	0	1	1	1	1
71	Ibadan	268	nnnnnnnnnnnnnnnnnnnnonnnnnnnnnonoooonnnnnnn	777777677720771	H3	No	2	2	3	2	2	5	3	3	2	3	3	3	4	2	5	1	5	3	3	3	3	5	3	2	nnnnooooooonnnnoonnnnnnnnnnnnnonnnnnnnnnonoooooooonnnoooooooonnnnnno	0	1	1	1	1
72	Ibadan	61	nnnnnnnnnnnnnnnnnnnnnnooonnnnnnnoooonnnnnnn	777777743760771	CAM	No	2	2	4	2	1	3	3	3	1	5	4	4	2	2	5	1	5	3	3	3	ND	5	2	2	nnnnooooooonnnnoonnnnnnnnnnnnnnnooonnnnnnnoooooooonnnoooooooonnnnnnn	1	1	1	1	1
73	Ibadan	403	nnnnnnnnnnnnnnnnnnnnnnooonnnnnnnoooonnnonnn	777777743760731	CAM	No	2	2	4	1	1	3	3	3	1	6	4	4	2	2	5	1	5	3	3	3	ND	5	2	2	nnnnooooooonnnnoonnnnnnnnnnnnnnnooonnnnnnnoooooooonnnooooooooonnnnnn	1	1	1	1	1
74	Ibadan	NEW14	nnnnnnnnnnnnnnnnnnnnnnooonnnnnnooooonnnnnnn	777777743740771	CAM	No	2	2	4	2	3	3	3	3	1	4	4	4	2	2	5	1	5	3	3	3	17	5	2	2	nnnnooooooonnnnoonnnnnnnnnnnnnnnooonnnnnnooooooooonnnoooooooonnnnnnn	0	1	1	1	1
75	Nnewi	838	nnnnnnnnnnnnnnnnnnnnnnooonnnnnnnoooonnnnonn	777777743760751	CAM	No	2	2	4	2	1	3	3	3	1	5	4	4	2	2	5	1	5	3	3	3	10	5	2	2	nnnnooooooonnnnoonnnnnnnnnnnnnnnooonnnnnnnoooooooonnnoooooooononnnnn	0	1	1	1	1
76	Nnewi	61	nnnnnnnnnnnnnnnnnnnnnnooonnnnnnnoooonnnnnnn	777777743760771	CAM	No	2	2	4	2	4	3	3	3	1	5	4	4	2	2	5	1	5	3	3	3	ND	4	2	2	nnnnooooooonnnnoonnnnnnnnnnnnnnnooonnnnnnnoooooooonnnoooooooonnnnnnn	1	1	1	1	1
77	Nnewi	61	nnnnnnnnnnnnnnnnnnnnnnooonnnnnnnoooonnnnnnn	777777743760771	CAM	No	2	2	4	2	3	3	ND	3	1	ND	4	4	2	2	5	1	5	3	3	3	ND	5	2	2	nnnnooooooonnnnoonnnnnnnnnnnnnnnooonnnnnnnoooooooonnnoooooooonnnnnnn	3	1	0	1	1
79	Ibadan	50	nnnnnnnnnnnnnnnnnnnnnnnnnnnnnnonoooonnnnnnn	777777777720771	H3	No	2	2	3	2	3	7	3	3	2	4	2	4	4	2	5	1	5	3	3	3	3	1	3	2	nnnnooooooonnnnoonnnnnnnnnnnnnnnnnnnnnnnonoooooooonnnoooooooonnnnnnn	0	1	1	1	1
80	Abuja	NEW9	nnnnnnoonnnnnnnnnnnnoooonnnnnnnnoooonnnonnn	771777607760731	LAM	No	2	4	4	2	4	4	3	2	2	3	2	4	2	2	5	1	8	2	3	3	6	5	2	2	nnnnooooooonnnoooonnnnnnnnnnnnoooonnnnnnnnoooooooonnnooooooooonnnnnn	0	1	1	1	1
81	Ibadan	61	nnnnnnnnnnnnnnnnnnnnnnooonnnnnnnoooonnnnnnn	777777743760771	CAM	No	2	2	4	2	4	3	3	3	1	5	3	4	2	2	5	1	5	3	3	3	18	4	2	2	nnnnooooooonnnnoonnnnnnnnnnnnnnnooonnnnnnnoooooooonnnoooooooonnnnnnn	0	1	1	1	1
83	Ibadan	61	nnnnnnnnnnnnnnnnnnnnnnooonnnnnnnoooonnnnnnn	777777743760771	CAM	No	2	2	4	2	3	3	3	3	1	6	4	4	2	2	5	1	5	3	3	3	22	5	2	2	nnnnooooooonnnnoonnnnnnnnnnnnnnnooonnnnnnnoooooooonnnoooooooonnnnnnn	0	1	1	1	1
84	Ibadan	61	nnnnnnnnnnnnnnnnnnnnnnooonnnnnnnoooonnnnnnn	777777743760771	CAM	No	2	2	4	2	3	3	3	3	1	6	4	4	2	2	5	1	5	3	3	3	18	5	2	2	nnnnooooooonnnnoonnnnnnnnnnnnnnnooonnnnnnnoooooooonnnoooooooonnnnnnn	0	1	1	1	1
85	Abuja	61	nnnnnnnnnnnnnnnnnnnnnnooonnnnnnnoooonnnnnnn	777777743760771	CAM	No	2	2	4	2	3	3	ND	3	1	5	4	4	2	2	5	1	5	3	3	3	ND	5??	2	2	nnnnooooooonnnnoonnnnnnnnnnnnnnnooonnnnnnnoooooooonnnoooooooonnnnnnn	2	1	0	1	1
86	Nnewi	331	nnnnnnnooooonnnnnnnnoooonnnnnnnnnnnnooonnnn	774077607777071	West African 1	No	2	3	4	2	1	4	4	2	2	X	4	3	4	2	4	2	4	4	3	3	2	2	2	2	nnnnnnnnnnnnnnnnnooooonnnnnnnnoooonnnnnnnnnnnnnnnnoooooooooonnnnnnnn	0	1	1	1	1
87	Ibadan	61	nnnnnnnnnnnnnnnnnnnnnnooonnnnnnnoooonnnnnnn	777777743760771	CAM	No	2	2	4	2	2	3	3	3	1	6	4	4	2	2	5	1	5	3	3	3	19	5	2	2	nnnnooooooonnnnoonnnnnnnnnnnnnnnooonnnnnnnoooooooonnnoooooooonnnnnnn	0	1	1	1	1
88	Ibadan	61	nnnnnnnnnnnnnnnnnnnnnnooonnnnnnnoooonnnnnnn	777777743760771	CAM	No	2	2	4	2	1	3	3	3	1	5	4	4	2	2	5	1	5	3	3	3	ND	5??	2	2	nnnnooooooonnnnoonnnnnnnnnnnnnnnooonnnnnnnoooooooonnnoooooooonnnnnnn	1	1	1	1	1
89	Ibadan	61	nnnnnnnnnnnnnnnnnnnnnnooonnnnnnnoooonnnnnnn	777777743760771	CAM	No	2	2	4	2	4	3	ND	3	1	5	4	4	2	2	5	1	5	3	3	3	ND	4	2	2	nnnnooooooonnnnoonnnnnnnnnnnnnnnooonnnnnnnoooooooonnnoooooooonnnnnnn	2	1	0	1	1
90	Ibadan	61	nnnnnnnnnnnnnnnnnnnnnnooonnnnnnnoooonnnnnnn	777777743760771	CAM	No	2	2	4	2	3	3	ND	3	1	ND	4	4	2	2	5	1	5	3	3	3	ND	5	2	2	nnnnooooooonnnnoonnnnnnnnnnnnnnnooonnnnnnnoooooooonnnoooooooonnnnnnn	3	1	0	1	1
91	Ibadan	268	nnnnnnnnnnnnnnnnnnnnonnnnnnnnnonoooonnnnnnn	777777677720771	H3	No	2	2	3	2	2	5	ND	3	2	3	3	3	4	2	5	1	5	3	3	3	3	5	3	2	nnnnooooooonnnnoonnnnnnnnnnnnnonnnnnnnnnonoooooooonnnoooooooonnnnnno	1	1	1	1	1
93	Ibadan	61	nnnnnnnnnnnnnnnnnnnnnnooonnnnnnnoooonnnnnnn	777777743760771	CAM	No	2	2	4	2	1	3	3	3	1	4	4	4	2	2	5	1	5	3	3	3	ND	5	2	2	nnnnooooooonnnnoonnnnnnnnnnnnnnnooonnnnnnnoooooooonnnoooooooonnnnnnn	1	1	1	1	1
94	Ibadan	61	nnnnnnnnnnnnnnnnnnnnnnooonnnnnnnoooonnnnnnn	777777743760771	CAM	No	2	2	4	2	1	3	3	3	1	4	3	4	2	2	5	1	5	3	3	3	ND	5	2	2	nnnnooooooonnnnoonnnnnnnnnnnnnnnooonnnnnnnoooooooonnnoooooooonnnnnnn	1	1	1	1	1
95	Ibadan	50	nnnnnnnnnnnnnnnnnnnnnnnnnnnnnnonoooonnnnnnn	777777777720771	H3	No	2	2	3	2	3	5	3	3	2	2	3	4	4	2	5	1	5	3	3	3	3	4	3	2	nnnnooooooonnnnoonnnnnnnnnnnnnnnnnnnnnnnonoooooooonnnoooooooonnnnnnn	0	1	1	1	1
96	Nnewi	50	nnnnnnnnnnnnnnnnnnnnnnnnnnnnnnonoooonnnnnnn	777777777720771	H3	No	2	2	3	2	3	5	3	3	2	2	3	4	4	2	5	1	5	3	2	3	3	4	3	2	nnnnooooooonnnnoonnnnnnnnnnnnnnnnnnnnnnnonoooooooonnnoooooooonnnnnnn	0	1	1	1	1
98	Nnewi	61	nnnnnnnnnnnnnnnnnnnnnnooonnnnnnnoooonnnnnnn	777777743760771	CAM	No	2	2	4	2	3	3	3	3	1	ND	4	4	2	2	5	1	5	3	3	3	ND	5	2	2	nnnnooooooonnnnoonnnnnnnnnnnnnnnooonnnnnnnoooooooonnnoooooooonnnnnnn	2	1	0	1	1
99	Abuja	new-g	nnooooonnnnnnnnnnnnnnnooonnnnnnnoooonnnnnnn	603777743760771	CAM	No	2	2	4	2	3	3	3	2	1	6	3	4	2	2	5	1	5	5	3	3	9	4	2	2	nnnoooooooooooooonnnnnnnnnnnnnnnooonnnnnnnoooooooonnnoooooooonnnnnnn	0	1	1	1	1
100	Nnewi	61	nnnnnnnnnnnnnnnnnnnnnnooonnnnnnnoooonnnnnnn	777777743760771	CAM	No	2	2	4	2	3	3	ND	3	1	4	4	4	2	2	5	1	5	3	3	3	6	4	2	2	nnnnooooooonnnnoonnnnnnnnnnnnnnnooonnnnnnnoooooooonnnoooooooonnnnnnn	1	1	1	1	1
101	Nnewi	61	nnnnnnnnnnnnnnnnnnnnnnooonnnnnnnoooonnnnnnn	777777743760771	CAM	No	2	2	4	2	3	3	ND	3	1	4	3	4	2	2	5	1	5	3	3	3	10	ND	3	2	nnnnooooooonnnnoonnnnnnnnnnnnnnnooonnnnnnnoooooooonnnoooooooonnnnnnn	2	1	0	1	1
102	Nnewi	61	nnnnnnnnnnnnnnnnnnnnnnooonnnnnnnoooonnnnnnn	777777743760771	CAM	No	2	2	4	2	4	3	2	3	1	3	3	4	2	2	5	1	5	3	3	1	18	5	2	2	nnnnooooooonnnnoonnnnnnnnnnnnnnnooonnnnnnnoooooooonnnoooooooonnnnnnn	0	1	1	1	1
103	Nnewi	61	nnnnnnnnnnnnnnnnnnnnnnooonnnnnnnoooonnnnnnn	777777743760771	CAM	No	2	2	4	2	1	3	3	3	1	6	4	4	2	2	5	1	3	3	3	3	ND	5	2	2	nnnnooooooonnnnoonnnnnnnnnnnnnnnooonnnnnnnoooooooonnnoooooooonnnnnnn	1	1	1	1	1
104	Nnewi	NEW1	ooonnnnooooonnnnnnnnoooonnnnnnnnnnnnooonnnn	074077607777071	West African 1	No	2	3	4	2	1	3	ND	2	2	X	2	3	4	2	4	2	4	4	3	2	4	2	3	2	noooooonnnnnnnnnnooooonnnnnnnnoooonnnnnnnnnnnnnnnnoooooooooonnnnnnnn	1	1	1	1	1
105	Nnewi	61	nnnnnnnnnnnnnnnnnnnnnnooonnnnnnnoooonnnnnnn	777777743760771	CAM	No	2	2	4	2	1	3	3	3	1	5	4	4	2	2	5	1	5	3	3	3	ND	5	2	2	nnnnooooooonnnnoonnnnnnnnnnnnnnnooonnnnnnnoooooooonnnoooooooonnnnnnn	1	1	1	1	1
106	Nnewi	61	nnnnnnnnnnnnnnnnnnnnnnooonnnnnnnoooonnnnnnn	777777743760771	CAM	No	2	2	4	2	1	3	3	3	1	6	4	4	2	2	5	1	5	3	3	3	4	5	2	2	nnnnooooooonnnnoonnnnnnnnnnnnnnnooonnnnnnnoooooooonnnoooooooonnnnnnn	0	1	1	1	1
108	Nnewi	61	nnnnnnnnnnnnnnnnnnnnnnooonnnnnnnoooonnnnnnn	777777743760771	CAM	No	2	2	4	2	3	3	3	3	1	6	4	4	2	2	5	1	5	3	3	3	17	5	2	2	nnnnooooooonnnnoonnnnnnnnnnnnnnnooonnnnnnnoooooooonnnoooooooonnnnnnn	0	1	1	1	1
109	Nnewi	331	nnnnnnnooooonnnnnnnnoooonnnnnnnnnnnnooonnnn	774077607777071	West African 1	No	2	3	4	2	1	4	4	2	2	X	4	3	4	2	4	2	4	4	3	2	2	2	3	2	nnnnnnnnnnnnnnnnnooooonnnnnnnnoooonnnnnnnnnnnnnnnnoooooooooonnnnnnnn	0	1	1	1	1
110	Nnewi	61	nnnnnnnnnnnnnnnnnnnnnnooonnnnnnnoooonnnnnnn	777777743760771	CAM	No	2	2	4	2	3	3	ND	3	1	4	M	4	2	2	5	1	5	3	3	3	10	5	2	2	nnnnooooooonnnnoonnnnnnnnnnnnnnnooonnnnnnnoooooooonnnoooooooonnnnnnn	1	1	1	1	1
111	Nnewi	61	nnnnnnnnnnnnnnnnnnnnnnooonnnnnnnoooonnnnnnn	777777743760771	CAM	No	2	2	4	2	1	3	3	3	1	4	4	4	2	2	5	1	5	3	3	3	ND	5	2	2	nnnnooooooonnnnoonnnnnnnnnnnnnnnooonnnnnnnoooooooonnnoooooooonnnnnnn	1	1	1	1	1
112	Nnewi	61	nnnnnnnnnnnnnnnnnnnnnnooonnnnnnnoooonnnnnnn	777777743760771	CAM	No	2	3	4	2	3	3	ND	3	1	6	3	4	2	2	5	1	5	3	3	3	8	5	2	2	nnnnooooooonnnnoonnnnnnnnnnnnnnnooonnnnnnnoooooooonnnoooooooonnnnnnn	1	1	1	1	1
114	Nnewi	61	nnnnnnnnnnnnnnnnnnnnnnooonnnnnnnoooonnnnnnn	777777743760771	CAM	No	2	2	4	2	3	3	ND	3	1	5	4	4	2	2	5	1	5	3	3	3	ND	5	2	2	nnnnooooooonnnnoonnnnnnnnnnnnnnnooonnnnnnnoooooooonnnoooooooonnnnnnn	2	1	0	1	1
115	Nnewi	1056	nnnnnnnnnnoonnnnnnnnnnnnnnnnnnnnoooonnnonnn	777477777760731	T2	No	2	2	3	2	3	ND	ND	3	2	3	4	4	2	1	4	1	5	3	3	ND	3	ND	ND	2	onnnooooooonnnnoonnnoonnnnnnnnnnnnnnnnnnnnoooooooonnnooooooooonnnooo	5	0	0	1	0
116	Nnewi	61	nnnnnnnnnnnnnnnnnnnnnnooonnnnnnnoooonnnnnnn	777777743760771	CAM	No	2	2	4	2	3	3	ND	3	1	4	3	4	2	2	5	1	5	3	3	3	10	5	2	2	nnnnooooooonnnnoonnnnnnnnnnnnnnnooonnnnnnnoooooooonnnoooooooonnnnnnn	1	1	1	1	1
117	Nnewi	new-v	nnnnnnnnnnnnnnnooooooooonnoonooonnnnnnnonnn	777770006217731	U	Yes	2	2	2	2.5	3	3	ND	3	2	1	4	4	2	2	5	1	5	3	3	2	2	2	2	2	nnnnooooooonnnnoonnnnnnnnooooooooonnoonooonnonnooonnnooooooooonnnnnn	1	1	1	1	1
118	Nnewi	new-x	nnnnnnnnnnnnnnnnnnnnnnoonnnnnnnnnnnnnnooooo	777777747777600	U	Yes	2	M	4	2	1	ND	ND	M	1	5	2	M	2	2	ND	1	4	3	3	1	3	2	ND	2	nnnnooooooonnnnoonnnnnnnnnnnnnnnoonnnnnnnnnnonnooonnoooooooonoooonnn	4	1	0	1	1
119	Nnewi	NEW15	nnnnnnnnnnnnnnnnnnnnnnooonnnnnnnoooonnnoooo	777777743760700	CAM	No	2	2	4	2	1	ND	ND	3	1	ND	3	4	2	2	ND	1	ND	ND	3	ND	ND	ND	2	2	nnnnooooooonnnnoonnnnnnnnnnnnnnnooonnnnnnnoooooooonnnoooooooooooonnn	9	0	0	1	0
120	Nnewi	61	nnnnnnnnnnnnnnnnnnnnnnooonnnnnnnoooonnnnnnn	777777743760771	CAM	No	2	2	4	2	1	3	3	3	1	6	4	4	2	2	5	1	5	3	3	3	ND	5	2	2	nnnnooooooonnnnoonnnnnnnnnnnnnnnooonnnnnnnoooooooonnnoooooooonnnnnnn	1	1	1	1	1
121	Nnewi	61	nnnnnnnnnnnnnnnnnnnnnnooonnnnnnnoooonnnnnnn	777777743760771	CAM	No	2	2	4	2	1	3	3	3	1	5	M	4	2	2	5	1	5	3	3	3	9	5	2	2	nnnnooooooonnnnoonnnnnnnnnnnnnnnooonnnnnnnoooooooonnnoooooooonnnnnnn	0	1	1	1	1
123	Nnewi	852	nooooooooooooooonnnnnnooonnnnnnnoooonnnnnnn	400003743760771	CAM	No	2	2	4	2	3	3	3	3	1	5	4	4	2	2	5	1	5	3	3	3	ND	5	2	2	nnoooooooooooooooooooooooonnnnnnooonnnnnnnoooooooonnnoooooooonnnnnnn	1	1	1	1	1
124	Abuja	61	nnnnnnnnnnnnnnnnnnnnnnooonnnnnnnoooonnnnnnn	777777743760771	CAM	No	2	2	4	2	3	3	2	3	1	4	3	4	2	2	5	1	5	3	3	3	12	5	2	2	nnnnooooooonnnnoonnnnnnnnnnnnnnnooonnnnnnnoooooooonnnoooooooonnnnnnn	0	1	1	1	1
125	Abuja	403	nnnnnnnnnnnnnnnnnnnnnnooonnnnnnnoooonnnonnn	777777743760731	CAM	No	2	2	4	2	1	3	3	3	1	6	4	4	2	2	5	1	5	3	3	3	ND	5	2	2	nnnnooooooonnnnoonnnnnnnnnnnnnnnooonnnnnnnoooooooonnnooooooooonnnnnn	1	1	1	1	1
126	Abuja	new-d	noonnnnnonnnnnnonnnnnnnnnnnnnonnnnnnnnooooo	476773777677600	BOVIS1	No	2	2	5	3	2	2	ND	3	2	3	5	3	4	1	4	2	5	3	3	3	2	1	1	2	nnoonnnnoonnnnnnnnonnnnnnonnnnnnnnnnnnnonnnnnnnnonnnoooooooooooooooo	1	1	1	1	1
127	Abuja	61	nnnnnnnnnnnnnnnnnnnnnnooonnnnnnnoooonnnnnnn	777777743760771	CAM	No	2	2	4	2	1	3	3	3	1	6	4	4	2	2	5	1	3	3	3	3	ND	5	2	2	nnnnooooooonnnnoonnnnnnnnnnnnnnnooonnnnnnnoooooooonnnoooooooonnnnnnn	1	1	1	1	1
128	Abuja	61	nnnnnnnnnnnnnnnnnnnnnnooonnnnnnnoooonnnnnnn	777777743760771	CAM	No	2	2	4	2	1	3	3	3	1	6	4	4	2	2	5	1	3	3	3	3	ND	1	2	2	nnnnooooooonnnnoonnnnnnnnnnnnnnnooonnnnnnnoooooooonnnoooooooonnnnnnn	1	1	1	1	1
129	Ibadan	61	nnnnnnnnnnnnnnnnnnnnnnooonnnnnnnoooonnnnnnn	777777743760771	CAM	No	2	2	4	2	3	3	3	3	1	5	4	4	2	2	5	1	5	3	3	3	18	5	2	2	nnnnooooooonnnnoonnnnnnnnnnnnnnnooonnnnnnnoooooooonnnoooooooonnnnnnn	0	1	1	1	1
131	Ibadan	846	nnnnnoooonnnnnnnnnnnnnnnnnnnnnnnoooonnnonnn	760777777760731	T2	No	2	1	3	2	2	3	3	3	2	2	3	4	2	2	5	1	3	3	2	2	3	7	2	2	nnnnooooooonnoooooonnnnnnnnnnnnnnnnnnnnnnnoooooooonnnooooooooonnnnnn	0	1	1	1	1
132	Ibadan	61	nnnnnnnnnnnnnnnnnnnnnnooonnnnnnnoooonnnnnnn	777777743760771	CAM	No	2	2	4	2	1	3	3	3	1	5	4	4	2	2	5	1	5	3	3	3	3	5	2	2	nnnnooooooonnnnoonnnnnnnnnnnnnnnooonnnnnnnoooooooonnnoooooooonnnnnnn	0	1	1	1	1
133	Ibadan	61	nnnnnnnnnnnnnnnnnnnnnnooonnnnnnnoooonnnnnnn	777777743760771	CAM	No	2	2	4	2	3	3	3	3	1	5	4	4	2	2	5	1	5	3	3	3	17	5	2	2	nnnnooooooonnnnoonnnnnnnnnnnnnnnooonnnnnnnoooooooonnnoooooooonnnnnnn	0	1	1	1	1
134	Ibadan	new-m	nnnnnoooonnnnnnnnnnnnnooonnnnnnnoooonnnnnnn	760777743760771	CAM	No	2	2	4	2	3	3	ND	3	1	6	4	4	2	2	5	1	3	3	3	3	ND	5	2	2	nnnnooooooonnoooooonnnnnnnnnnnnnooonnnnnnnoooooooonnnoooooooonnnnnnn	2	1	0	1	1
135	Ibadan	NEW3	nonnnooonnnnnnnnnnnnnnnoonnnnnnnoooonnnonnn	561777763760731	T2	No	2	2	4	2	4	3	3	3	2	3	3	4	2	2	5	1	5	3	3	2	3	4	2	2	nnonooooooonnooooonnnnnnnnnnnnnnnoonnnnnnnoooooooonnnooooooooonnnnnn	0	1	1	1	1
138	Ibadan	61	nnnnnnnnnnnnnnnnnnnnnnooonnnnnnnoooonnnnnnn	777777743760771	CAM	No	2	2	4	2	3	3	2	3	1	3	3	4	2	2	5	1	5	3	3	3	14	5	2	2	nnnnooooooonnnnoonnnnnnnnnnnnnnnooonnnnnnnoooooooonnnoooooooonnnnnnn	0	1	1	1	1
139	Nnewi	61	nnnnnnnnnnnnnnnnnnnnnnooonnnnnnnoooonnnnnnn	777777743760771	CAM	No	2	2	4	2	1	3	3	3	1	6	4	4	2	2	5	1	5	3	3	3	ND	5	2	2	nnnnooooooonnnnoonnnnnnnnnnnnnnnooonnnnnnnoooooooonnnoooooooonnnnnnn	1	1	1	1	1
140	Nnewi	61	nnnnnnnnnnnnnnnnnnnnnnooonnnnnnnoooonnnnnnn	777777743760771	CAM	No	2	2	4	2	1	3	3	3	1	4	4	4	2	2	5	1	5	3	3	3	3	1	2	2	nnnnooooooonnnnoonnnnnnnnnnnnnnnooonnnnnnnoooooooonnnoooooooonnnnnnn	0	1	1	1	1
141	Nnewi	61	nnnnnnnnnnnnnnnnnnnnnnooonnnnnnnoooonnnnnnn	777777743760771	CAM	No	2	2	4	2	3	3	3	3	1	6	4	4	2	2	5	1	5	3	3	3	20	5	2	2	nnnnooooooonnnnoonnnnnnnnnnnnnnnooonnnnnnnoooooooonnnoooooooonnnnnnn	0	1	1	1	1
142	Nnewi	50	nnnnnnnnnnnnnnnnnnnnnnnnnnnnnnonoooonnnnnnn	777777777720771	H3	No	2	2	3	2	3	3	3	3	2	2	3	3	4	2	5	1	5	3	2	3	3	4	3	2	nnnnooooooonnnnoonnnnnnnnnnnnnnnnnnnnnnnonoooooooonnnoooooooonnnnnnn	0	1	1	1	1
143	Nnewi	61	nnnnnnnnnnnnnnnnnnnnnnooonnnnnnnoooonnnnnnn	777777743760771	CAM	No	2	2	4	2	3	3	ND	3	1	3	3	4	2	2	5	1	5	3	3	3	ND	5	2	2	nnnnooooooonnnnoonnnnnnnnnnnnnnnooonnnnnnnoooooooonnnoooooooonnnnnnn	2	1	0	1	1
144	Nnewi	61	nnnnnnnnnnnnnnnnnnnnnnooonnnnnnnoooonnnnnnn	777777743760771	CAM	No	2	2	4	2	3	3	3	3	1	6	3	4	2	2	5	1	4	3	3	3	ND	5	2	2	nnnnooooooonnnnoonnnnnnnnnnnnnnnooonnnnnnnoooooooonnnoooooooonnnnnnn	1	1	1	1	1
145	Nnewi	331	nnnnnnnooooonnnnnnnnoooonnnnnnnnnnnnooonnnn	774077607777071	West African 1	No	2	2	4	2	1	4	ND	2	2	X	4	3	4	2	4	2	4	4	3	2	2	2	3	2	nnnnnnnnnnnnnnnnnooooonnnnnnnnoooonnnnnnnnnnnnnnnnoooooooooonnnnnnnn	1	1	1	1	1
146	Nnewi	61	nnnnnnnnnnnnnnnnnnnnnnooonnnnnnnoooonnnnnnn	777777743760771	CAM	No	2	2	4	2	3	3	3	3	1	4	4	4	2	2	5	1	5	3	3	3	12	5	2	2	nnnnooooooonnnnoonnnnnnnnnnnnnnnooonnnnnnnoooooooonnnoooooooonnnnnnn	0	1	1	1	1
147	Nnewi	61	nnnnnnnnnnnnnnnnnnnnnnooonnnnnnnoooonnnnnnn	777777743760771	CAM	No	2	2	4	2	1	ND	3	3	1	ND	ND	4	2	2	4	1	4	3	3	3	ND	ND	2	2	nnnnooooooonnnnoonnnnnnnnnnnnnnnooonnnnnnnoooooooonnnoooooooonnnnnnn	5	0	0	1	0
148	Nnewi	61	nnnnnnnnnnnnnnnnnnnnnnooonnnnnnnoooonnnnnnn	777777743760771	CAM	No	2	2	4	2	1	3	3	3	1	4	4	4	2	2	5	1	5	3	3	3	21	5	2	2	nnnnooooooonnnnoonnnnnnnnnnnnnnnooonnnnnnnoooooooonnnoooooooonnnnnnn	0	1	1	1	1
149	Nnewi	61	nnnnnnnnnnnnnnnnnnnnnnooonnnnnnnoooonnnnnnn	777777743760771	CAM	No	2	2	4	2	1	3	3	3	1	4	4	4	2	2	5	1	5	3	3	3	4	5	2	2	nnnnooooooonnnnoonnnnnnnnnnnnnnnooonnnnnnnoooooooonnnoooooooonnnnnnn	0	1	1	1	1
150	Nnewi	53	nnnnnnnnnnnnnnnnnnnnnnnnnnnnnnnnoooonnnnnnn	777777777760771	T1	No	2	2	3	2	2	M	4	2	2	3	2	4	2	2	5	1	5	3	3	3	4	5	2	2	nnnnooooooonnnnoonnnnnnnnnnnnnnnnnnnnnnnnnoooooooonnnoooooooonnnnnnn	0	1	1	1	1
151	Nnewi	NEW15	nnnnnnnnnnnnnnnnnnnnnnooonnnnnnnoooonnnoooo	777777743760700	CAM	No	2	2	4	2	3	3	3	3	1	6	3	4	2	2	5	1	4	3	3	3	4	5	2	2	nnnnooooooonnnnoonnnnnnnnnnnnnnnooonnnnnnnoooooooonnnoooooooooooonnn	0	1	1	1	1
152	Abuja	50	nnnnnnnnnnnnnnnnnnnnnnnnnnnnnnonoooonnnnnnn	777777777720771	H3	No	2	2	3	2	3	5	3	3	2	3	3	4	4	2	5	1	5	3	3	3	3	4	3	2	nnnnooooooonnnnoonnnnnnnnnnnnnnnnnnnnnnnonoooooooonnnoooooooonnnnnnn	0	1	1	1	1
153	Nnewi	320	nnnnnnoooooooooonnnnoooonnoonnnnnnnnooonnnn	770003606377071	West African 1	No	2	1	5	2	1	4	ND	2	2	X	4	3	4	2	4	2	4	3	3	3	3	2	ND	2	nnnnnnnnoonnnnoooooooooooonnnnoooonnoonnnnnnnnnnnnoooooooooonnnnnnnn	2	1	0	1	1
154	Ibadan	53	nnnnnnnnnnnnnnnnnnnnnnnnnnnnnnnnoooonnnnnnn	777777777760771	T1	No	2	2	4	2	2	3	3	2	2	5	3	4	2	2	3	1	4	3	3	3	2	5	2	2	nnnnooooooonnnnoonnnnnnnnnnnnnnnnnnnnnnnnnoooooooonnnoooooooonnnnnnn	0	1	1	1	1
155	Ibadan	61	nnnnnnnnnnnnnnnnnnnnnnooonnnnnnnoooonnnnnnn	777777743760771	CAM	No	2	2	4	2	3	3	3	3	1	3	4	4	2	2	5	1	5	3	3	3	16	5	2	2	nnnnooooooonnnnoonnnnnnnnnnnnnnnooonnnnnnnoooooooonnnoooooooonnnnnnn	0	1	1	1	1
156	Ibadan	61	nnnnnnnnnnnnnnnnnnnnnnooonnnnnnnoooonnnnnnn	777777743760771	CAM	No	2	2	4	2	3	3	3	3	1	5	2	4	2	2	5	1	5	3	3	3	ND	5	2	2	nnnnooooooonnnnoonnnnnnnnnnnnnnnooonnnnnnnoooooooonnnoooooooonnnnnnn	1	1	1	1	1
157	Ibadan	838	nnnnnnnnnnnnnnnnnnnnnnooonnnnnnnoooonnnnonn	777777743760751	CAM	No	2	2	4	2	1	3	3	3	1	4	4	4	2	2	5	1	5	3	3	3	ND	5	2	2	nnnnooooooonnnnoonnnnnnnnnnnnnnnooonnnnnnnoooooooonnnoooooooononnnnn	1	1	1	1	1
158	Ibadan	ND	ND	ND	ND	?	2	2	ND	ND	ND	ND	ND	ND	1	ND	ND	ND	ND	ND	ND	ND	ND	3	ND	ND	ND	ND	ND	2	ND	19	0	0	0	0
159	Ibadan	new-t	nnnnnnnnnnnonnnnnnnnnnooonnnnnnnoooonnnnonn	777677743760751	CAM	No	2	2	4	2	1	3	ND	3	1	4	4	4	2	2	5	1	5	3	3	3	ND	5	2	2	nnnnooooooonnnnoonnnnonnnnnnnnnnooonnnnnnnoooooooonnnoooooooononnnnn	2	1	0	1	1
160	Ibadan	838	nnnnnnnnnnnnnnnnnnnnnnooonnnnnnnoooonnnnonn	777777743760751	CAM	No	2	2	4	2	1	3	3	3	1	5	4	4	2	2	5	1	5	3	3	3	11	5	2	2	nnnnooooooonnnnoonnnnnnnnnnnnnnnooonnnnnnnoooooooonnnoooooooononnnnn	0	1	1	1	1
161	Ibadan	new-q	nnnnnnnooooonnnnnnnnnnnnnnnnnnnnnnonooooonn	774077777775011	West African 1	No	2	3	5	2	1	4	4	2	2	X	4	3	4	2	4	2	4	2	4	2	5	2	3	2	nnnnnnnnnnnnnnnnnooooonnnnnnnnnnnnnnnnnnnnnnoonnnnoooooooooonoonnnnn	0	1	1	1	1
162	Ibadan	838	nnnnnnnnnnnnnnnnnnnnnnooonnnnnnnoooonnnnonn	777777743760751	CAM	No	2	2	4	2	1	3	3	3	1	5	4	4	2	2	5	1	5	3	2	3	16	5	2	2	nnnnooooooonnnnoonnnnnnnnnnnnnnnooonnnnnnnoooooooonnnoooooooononnnnn	0	1	1	1	1
163	Ibadan	438	nnnnnnnooooonnnnnnnnnnnnnnnnnnnnnnnnooonnnn	774077777777071	West African 1	No	2	3	4	2	1	4	ND	2	2	X	4	3	4	2	4	2	4	4	3	2	4	2	3	2	nnnnnnnnnnnnnnnnnooooonnnnnnnnnnnnnnnnnnnnnnnnnnnnoooooooooonnnnnnnn	1	1	1	1	1
164	Ibadan	2550	nnnnnnnnnnnnonnnnnnnnnooonnnnnnnoooonnnnnnn	777737743760771	CAM	No	2	2	4	2	3	3	3	3	1	6	4	4	2	2	5	1	5	3	3	3	14	5	2	2	nnnnooooooonnnnoonnnnnonnnnnnnnnooonnnnnnnoooooooonnnoooooooonnnnnnn	0	1	1	1	1
165	Ibadan	403	nnnnnnnnnnnnnnnnnnnnnnooonnnnnnnoooonnnonnn	777777743760731	CAM	No	2	2	4	2	1	3	3	3	1	6	4	4	2	2	5	1	5	3	3	3	ND	5	2	2	nnnnooooooonnnnoonnnnnnnnnnnnnnnooonnnnnnnoooooooonnnooooooooonnnnnn	1	1	1	1	1
166	Ibadan	52	nnnnnnnnnnnnnnnnnnnnnnnnnnnnnnnnoooonnnonnn	777777777760731	T2	No	2	2	3	2	1	3	ND	3	2	3	4	4	2	2	5	1	5	3	2	3	3	ND	2	2	nnnnooooooonnnnoonnnnnnnnnnnnnnnnnnnnnnnnnoooooooonnnooooooooonnnnnn	2	1	0	1	1
167	Ibadan	1869	nnnnnnnnnnnnooooooooooooooooooooooooooooooo	777700000000000	U	No	2	2	3	1	4	2	3	3	2	2	4	4	2	2	5	1	7	3	3	3	4	5	2	1	nnnnooooooonnnnoonnnnnooooooooooooooooooooooooooooooooooooooooooooon	0	1	1	1	1
168	Ibadan	NEW13	nnnnnnnnnnnnnnnoooonnnooonnnnnnooooonnnnnnn	777770343740771	CAM	No	2	2	4	2	3	3	3	3	1	5	3	4	2	2	5	1	5	3	3	3	M	5	2	2	nnnnooooooonnnnoonnnnnnnnoooonnnooonnnnnnooooooooonnnoooooooonnnnnnn	0	1	1	1	1
169	Ibadan	316	nnnnnnnnnnnnnnnnnnnnnnnnooooooonoooonnnonnn	777777770020731	H3	No	2	2	5	2	3	3	2	3	2	2	3	4	2	2	5	1	5	3	3	3	10	7	2	2	nnnnooooooonnnnoonnnnnnnnnnnnnnnnnooooooonoooooooonnnooooooooonnnnnn	0	1	1	1	1
170	Ibadan	331	nnnnnnnooooonnnnnnnnoooonnnnnnnnnnnnooonnnn	774077607777071	West African 1	No	2	3	4	2	1	4	ND	2	2	X	3	3	4	2	4	2	4	4	3	2	3	2	3	2	nnnnnnnnnnnnnnnnnooooonnnnnnnnoooonnnnnnnnnnnnnnnnoooooooooonnnnnnnn	1	1	1	1	1
171	Ibadan	61	nnnnnnnnnnnnnnnnnnnnnnooonnnnnnnoooonnnnnnn	777777743760771	CAM	No	2	2	4	2	3	3	3	3	1	4	4	4	2	2	5	1	5	3	3	3	6	4	2	2	nnnnooooooonnnnoonnnnnnnnnnnnnnnooonnnnnnnoooooooonnnoooooooonnnnnnn	0	1	1	1	1
172	Ibadan	61	nnnnnnnnnnnnnnnnnnnnnnooonnnnnnnoooonnnnnnn	777777743760771	CAM	No	2	2	4	2	1	2	3	3	1	2	4	4	2	2	5	1	4	3	3	3	3	5	2	2	nnnnooooooonnnnoonnnnnnnnnnnnnnnooonnnnnnnoooooooonnnoooooooonnnnnnn	0	1	1	1	1
173	Ibadan	61	nnnnnnnnnnnnnnnnnnnnnnooonnnnnnnoooonnnnnnn	777777743760771	CAM	No	2	2	4	2	1	3	3	3	1	6	4	4	2	2	5	1	3	3	3	3	17	5	2	2	nnnnooooooonnnnoonnnnnnnnnnnnnnnooonnnnnnnoooooooonnnoooooooonnnnnnn	0	1	1	1	1
174	Ibadan	61	nnnnnnnnnnnnnnnnnnnnnnooonnnnnnnoooonnnnnnn	777777743760771	CAM	No	2	2	4	2	3	3	3	3	1	4	4	4	2	2	5	1	5	3	3	3	11	5	2	2	nnnnooooooonnnnoonnnnnnnnnnnnnnnooonnnnnnnoooooooonnnoooooooonnnnnnn	0	1	1	1	1
175	Nnewi	61	nnnnnnnnnnnnnnnnnnnnnnooonnnnnnnoooonnnnnnn	777777743760771	CAM	No	2	2	4	2	3	3	3	3	2	5	4	4	2	2	5	1	5	3	3	3	24	5	2	2	nnnnooooooonnnnoonnnnnnnnnnnnnnnooonnnnnnnoooooooonnnoooooooonnnnnnn	0	1	1	1	1
176	Nnewi	new-e	noonnnnnnnnnnnnnonnnnnnnnnnnnonnoooonnnonnn	477775777660731	T2	No	2	2	4	2	2	3	3	2	1	2	4	4	2	3	5	1	4	3	3	3	1	4	2	2	nnooooooooonnnnoonnnnnnnnnonnnnnnnnnnnnonnoooooooonnnooooooooonnnnnn	0	1	1	1	1
177	Abuja	61	nnnnnnnnnnnnnnnnnnnnnnooonnnnnnnoooonnnnnnn	777777743760771	CAM	No	2	2	4	2	3	3	3	3	1	5	4	4	2	2	5	1	5	3	3	3	15	5	2	2	nnnnooooooonnnnoonnnnnnnnnnnnnnnooonnnnnnnoooooooonnnoooooooonnnnnnn	0	1	1	1	1
178	Nnewi	61	nnnnnnnnnnnnnnnnnnnnnnooonnnnnnnoooonnnnnnn	777777743760771	CAM	No	2	2	4	2	3	3	3	3	2	5	4	4	2	2	5	1	5	3	3	3	15	5	2	2	nnnnooooooonnnnoonnnnnnnnnnnnnnnooonnnnnnnoooooooonnnoooooooonnnnnnn	0	1	1	1	1
179	Nnewi	331	nnnnnnnooooonnnnnnnnoooonnnnnnnnnnnnooonnnn	774077607777071	West African 1	No	2	3	4	2	1	4	4	2	1	X	3	3	4	2	4	2	4	4	3	2	3	2	3	2	nnnnnnnnnnnnnnnnnooooonnnnnnnnoooonnnnnnnnnnnnnnnnoooooooooonnnnnnnn	0	1	1	1	1
180	Nnewi	61	nnnnnnnnnnnnnnnnnnnnnnooonnnnnnnoooonnnnnnn	777777743760771	CAM	No	2	2	ND	ND	ND	ND	ND	ND	ND	ND	ND	4	ND	ND	ND	ND	5	ND	ND	ND	ND	ND	ND	ND	ND	20	0	0	1	0
182	Nnewi	NEW6	nnnnonnnnnnnnnnnnnnnnnooonnnnnnnoooonnnnnnn	757777743760771	CAM	No	2	2	4	2	3	3	2	3	1	4	3	4	2	2	5	1	5	3	3	3	10	5	2	2	nnnnooooooononnoonnnnnnnnnnnnnnnooonnnnnnnoooooooonnnoooooooonnnnnnn	0	1	1	1	1
183	Abuja	61	nnnnnnnnnnnnnnnnnnnnnnooonnnnnnnoooonnnnnnn	777777743760771	CAM	No	2	2	4	2	3	3	2	3	1	4	3	4	2	2	5	1	5	3	3	3	M	5	2	2	nnnnooooooonnnnoonnnnnnnnnnnnnnnooonnnnnnnoooooooonnnoooooooonnnnnnn	0	1	1	1	1
184	Nnewi	50	nnnnnnnnnnnnnnnnnnnnnnnnnnnnnnonoooonnnnnnn	777777777720771	H3	No	2	2	3	2	2	5	3	3	2	3	3	3	4	2	5	1	5	3	3	3	3	5	3	2	nnnnooooooonnnnoonnnnnnnnnnnnnnnnnnnnnnnonoooooooonnnoooooooonnnnnno	0	1	1	1	1
185	Nnewi	61	nnnnnnnnnnnnnnnnnnnnnnooonnnnnnnoooonnnnnnn	777777743760771	CAM	No	2	2	4	2	3	3	3	3	1	6	4	4	2	2	5	1	5	3	3	2	26	5	2	2	nnnnooooooonnnnoonnnnnnnnnnnnnnnooonnnnnnnoooooooonnnoooooooonnnnnnn	0	1	1	1	1
186	Nnewi	NEW3	nonnnooonnnnnnnnnnnnnnnoonnnnnnnoooonnnonnn	561777763760731	T2	No	2	2	4	2	4	3	3	3	2	3	3	4	2	2	5	1	5	3	3	2	3	4	2	2	nnonooooooonnooooonnnnnnnnnnnnnnnoonnnnnnnoooooooonnnooooooooonnnnnn	0	1	1	1	1
187	Nnewi	61	nnnnnnnnnnnnnnnnnnnnnnooonnnnnnnoooonnnnnnn	777777743760771	CAM	No	2	3	4	2	2	3	3	3	1	6	4	4	2	2	5	1	3	3	3	3	12	5	2	2	nnnnooooooonnnnoonnnnnnnnnnnnnnnooonnnnnnnoooooooonnnoooooooonnnnnnn	0	1	1	1	1
188	Abuja	438	nnnnnnnooooonnnnnnnnnnnnnnnnnnnnnnnnooonnnn	774077777777071	West African 1	No	2	3	4	2	1	4	ND	2	2	X	4	3	4	2	4	2	4	4	3	2	3	3	3	2	nnnnnnnnnnnnnnnnnooooonnnnnnnnnnnnnnnnnnnnnnnnnnnnoooooooooonnnnnnnn	1	1	1	1	1
189	Abuja	46	nnnnnnnnnnnnnnnnnnnnnnnnooooooooooooooooooo	777777770000000	U	Yes	2	2	3	2	3	ND	ND	3	2	3	3	4	4	2	5	1	5	3	3	2	3	ND	ND	2	nnnnooooooonnnnoonnnnnnnnnnnnnnnnnoooooooooooooooooooooooooooooooooo	4	1	0	1	1
190	Abuja	61	nnnnnnnnnnnnnnnnnnnnnnooonnnnnnnoooonnnnnnn	777777743760771	CAM	No	2	2	4	2	3	3	3	3	1	6	4	4	2	2	5	1	5	3	3	2	26	5	2	2	nnnnooooooonnnnoonnnnnnnnnnnnnnnooonnnnnnnoooooooonnnoooooooonnnnnnn	0	1	1	1	1
192	Abuja	316	nnnnnnnnnnnnnnnnnnnnnnnnooooooonoooonnnonnn	777777770020731	H3	No	2	2	5	2	3	3	2	3	2	2	3	4	2	2	5	1	5	3	3	3	10	7	2	2	nnnnooooooonnnnoonnnnnnnnnnnnnnnnnooooooonoooooooonnnooooooooonnnnnn	0	1	1	1	1
193	Abuja	61	nnnnnnnnnnnnnnnnnnnnnnooonnnnnnnoooonnnnnnn	777777743760771	CAM	No	2	2	4	2	4	3	3	3	1	6	3	4	2	2	5	1	5	5	3	3	9	4	2	2	nnnnooooooonnnnoonnnnnnnnnnnnnnnooonnnnnnnoooooooonnnoooooooonnnnnnn	0	1	1	1	1
194	Abuja	61	nnnnnnnnnnnnnnnnnnnnnnooonnnnnnnoooonnnnnnn	777777743760771	CAM	No	2	2	4	2	3	3	2	3	1	4	3	4	2	2	5	1	5	3	3	3	10	5	2	2	nnnnooooooonnnnoonnnnnnnnnnnnnnnooonnnnnnnoooooooonnnoooooooonnnnnnn	0	1	1	1	1
195	Abuja	331	nnnnnnnooooonnnnnnnnoooonnnnnnnnnnnnooonnnn	774077607777071	West African 1	No	2	3	4	2	1	4	ND	2	2	X	3	3	4	2	4	2	3	4	3	2	3	2	3	2	nnnnnnnnnnnnnnnnnooooonnnnnnnnoooonnnnnnnnnnnnnnnnoooooooooonnnnnnnn	1	1	1	1	1
198	Ibadan	438	nnnnnnnooooonnnnnnnnnnnnnnnnnnnnnnnnooonnnn	774077777777071	West African 1	No	2	3	4	2	1	4	4	2	2	X	4	3	4	2	4	2	4	4	3	2	3	3	3	2	nnnnnnnnnnnnnnnnnooooonnnnnnnnnnnnnnnnnnnnnnnnnnnnoooooooooonnnnnnnn	0	1	1	1	1
199	Ibadan	NEW7	nnnnnnoooooooooonnnnoooonnnnnnnnnnnnooooonn	770003607777011	West African 1	No	2	1	4	2	1	4	ND	2	2	X	4	3	4	2	5	2	4	3	3	2	3	2	ND	2	nnnnnnnnnnnnnnoooooooooooonnnnoooonnnnnnnnnnnnnnnoooooooooooooonnnnn	2	1	0	1	1
200	Ibadan	NEW11	nnnnnnnooooonnnnnnnnoooooooooooooooooooonnn	774077600000031	West African 1	No	2	2	4	2	1	4	4	2	2	X	4	3	4	2	5	2	4	4	3	2	5	3	3	2	nnnnnnnnnnnnnnnnnooooonnnnnnnnooooooooooooooooonnnoooooooooononnnnnn	0	1	1	1	1
201	Abuja	61	nnnnnnnnnnnnnnnnnnnnnnooonnnnnnnoooonnnnnnn	777777743760771	CAM	No	2	2	4	2	3	3	3	3	1	6	4	4	2	2	5	1	5	3	3	3	18	5	2	2	nnnnooooooonnnnoonnnnnnnnnnnnnnnooonnnnnnnoooooooonnnoooooooonnnnnnn	0	1	1	1	1
202	Ibadan	330	nnnnnnnooooonnnnnnnnoooonnnnnnnnnnnnoooonnn	774077607777031	West African 1	No	2	1	4	2	1	4	ND	2	2	X	4	3	4	2	4	2	4	4	3	2	4	3	ND	2	nnnnnnnnnnnnnnnnnooooonnnnnnnnoooonnnnnnnnnnnnnnnnoooooooooononnnnnn	2	1	0	1	1
203	Abuja	61	nnnnnnnnnnnnnnnnnnnnnnooonnnnnnnoooonnnnnnn	777777743760771	CAM	No	2	2	4	2	2	3	3	3	1	5	4	4	2	2	5	1	5	3	2	3	16	4	2	2	nnnnooooooonnnnoonnnnnnnnnnnnnnnooonnnnnnnoooooooonnnoooooooonnnnnnn	0	1	1	1	1
204	Ibadan	838	nnnnnnnnnnnnnnnnnnnnnnooonnnnnnnoooonnnnonn	777777743760751	CAM	No	2	2	4	2	1	ND	3	3	1	5	4	4	2	2	5	1	5	3	3	3	ND	ND	2	2	nnnnooooooonnnnoonnnnnnnnnnnnnnnooonnnnnnnoooooooonnnoooooooononnnnn	3	1	0	1	1
205	Ibadan	53	nnnnnnnnnnnnnnnnnnnnnnnnnnnnnnnnoooonnnnnnn	777777777760771	T1	No	2	2	3	2	2	M	4	2	2	3	2	4	2	2	5	1	5	3	3	3	4	5	2	2	nnnnooooooonnnnoonnnnnnnnnnnnnnnnnnnnnnnnnoooooooonnnoooooooonnnnnnn	0	1	1	1	1
206	Abuja	838	nnnnnnnnnnnnnnnnnnnnnnooonnnnnnnoooonnnnonn	777777743760751	CAM	No	2	2	4	2	1	3	3	3	1	5	4	4	2	2	5	1	5	3	3	3	ND	5	2	2	nnnnooooooonnnnoonnnnnnnnnnnnnnnooonnnnnnnoooooooonnnoooooooononnnnn	1	1	1	1	1
207	Ibadan	NEW6	nnnnonnnnnnnnnnnnnnnnnooonnnnnnnoooonnnnnnn	757777743760771	CAM	No	2	2	4	2	3	3	2	3	1	4	3	4	2	2	5	1	5	3	3	3	10	5	2	2	nnnnooooooononnoonnnnnnnnnnnnnnnooonnnnnnnoooooooonnnoooooooonnnnnnn	0	1	1	1	1
208	Ibadan	NEW8	nnnnnnoooooooooonnnnoooonnnnnnnnnnnnooonnnn	770003607777071	West African 1	No	2	1	4	2	1	4	4	2	2	X	4	3	4	2	5	2	4	3	3	2	3	2	3	2	nnnnnnnnnnnnnnoooooooooooonnnnoooonnnnnnnnnnnnnnnnoooooooooonnnnnnnn	0	1	1	1	1
209	Ibadan	61	nnnnnnnnnnnnnnnnnnnnnnooonnnnnnnoooonnnnnnn	777777743760771	CAM	No	2	2	4	2	1	3	3	3	1	ND	4	4	2	2	4	1	3	3	3	3	ND	ND	2	2	nnnnooooooonnnnoonnnnnnnnnnnnnnnooonnnnnnnoooooooonnnoooooooonnnnnnn	3	1	0	1	1
210	Ibadan	61	nnnnnnnnnnnnnnnnnnnnnnooonnnnnnnoooonnnnnnn	777777743760771	CAM	No	2	2	4	2	M	3	3	3	1	M	M	4	2	2	5	1	5	3	3	3	M	5	2	2	nnnnooooooonnnnoonnnnnnnnnnnnnnnooonnnnnnnoooooooonnnoooooooonnnnnnn	0	1	1	1	1
211	Abuja	61	nnnnnnnnnnnnnnnnnnnnnnooonnnnnnnoooonnnnnnn	777777743760771	CAM	No	2	2	4	2	3	3	3	3	1	6	4	4	2	2	5	1	5	3	3	3	20	5	2	2	nnnnooooooonnnnoonnnnnnnnnnnnnnnooonnnnnnnoooooooonnnoooooooonnnnnnn	0	1	1	1	1
212	Ibadan	61	nnnnnnnnnnnnnnnnnnnnnnooonnnnnnnoooonnnnnnn	777777743760771	CAM	No	2	2	4	2	1	3	3	3	1	6	4	4	2	2	5	1	5	3	3	3	5	5	2	2	nnnnooooooonnnnoonnnnnnnnnnnnnnnooonnnnnnnoooooooonnnoooooooonnnnnnn	0	1	1	1	1
213	Ibadan	NEW4	nnonnnnnnnnnnnnnnnnnnnooonnnnnnnoooonnnnnnn	677777743760771	CAM	No	2	2	4	2	1	3	3	3	1	6	4	4	2	2	4	1	5	3	3	3	ND	5	2	2	nnnoooooooonnnnoonnnnnnnnnnnnnnnooonnnnnnnoooooooonnnoooooooonnnnnnn	1	1	1	1	1
214	Ibadan	61	nnnnnnnnnnnnnnnnnnnnnnooonnnnnnnoooonnnnnnn	777777743760771	CAM	No	2	2	4	2	3	3	3	3	1	5	4	4	2	2	5	1	5	3	3	3	26	5	2	2	nnnnooooooonnnnoonnnnnnnnnnnnnnnooonnnnnnnoooooooonnnoooooooonnnnnnn	0	1	1	1	1
215	Abuja	NEW5	nnnooooooooonnnnnnnnnnnnnnnnnnnnoooonnnoooo	700077777760700	T2	No	2	4	3	2	3	4	3	2	2	2	3	4	4	2	5	1	5	3	3	3	3	5	3	2	nnnnoooooooooooooooooonnnnnnnnnnnnnnnnnnnnoooooooonnnoooooooooooonnn	0	1	1	1	1
216	Abuja	61	nnnnnnnnnnnnnnnnnnnnnnooonnnnnnnoooonnnnnnn	777777743760771	CAM	No	2	2	4	2	1	3	3	3	1	6	4	4	2	2	5	1	5	3	3	3	5	5	2	2	nnnnooooooonnnnoonnnnnnnnnnnnnnnooonnnnnnnoooooooonnnoooooooonnnnnnn	0	1	1	1	1
217	Abuja	2088	nnnnnnnnnnnnnnnnnnnnnonnnnnnnnnnoooonnnonnn	777777737760731	T2	No	2	2	3	2	2	3	3	3	2	2	3	4	2	2	5	1	5	3	3	3	3	4	2	2	nnnnooooooonnnnoonnnnnnnnnnnnnnonnnnnnnnnnoooooooonnnooooooooonnnnnn	0	1	1	1	1
218	Abuja	ND	ND	ND	ND	?	ND	ND	ND	ND	ND	ND	ND	ND	ND	ND	ND	ND	ND	ND	ND	ND	ND	ND	ND	ND	ND	ND	ND	ND	ND	24	0	0	0	0
219	Abuja	846	nnnnnoooonnnnnnnnnnnnnnnnnnnnnnnoooonnnonnn	760777777760731	T2	No	2	1	3	2	2	3	3	3	2	2	3	4	2	2	5	1	3	3	2	2	3	7	2	2	nnnnooooooonnoooooonnnnnnnnnnnnnnnnnnnnnnnoooooooonnnooooooooonnnnnn	0	1	1	1	1
220	Ibadan	848	nnnonnnnnnnnnnnnnnnnnnnnnnnnnnnnoooonnnonnn	737777777760731	T2	No	2	2	3	2	3	3	ND	2	2	3	3	4	2	2	5	1	4	3	3	3	3	5	2	2	nnnnoooooooonnnoonnnnnnnnnnnnnnnnnnnnnnnnnoooooooonnnooooooooonnnnnn	1	1	1	1	1
221	Ibadan	838	nnnnnnnnnnnnnnnnnnnnnnooonnnnnnnoooonnnnonn	777777743760751	CAM	No	2	2	4	2	1	3	3	3	1	5	4	4	2	2	5	1	5	3	3	3	20	5	2	2	nnnnooooooonnnnoonnnnnnnnnnnnnnnooonnnnnnnoooooooonnnoooooooononnnnn	0	1	1	1	1
222	Ibadan	NEW13	nnnnnnnnnnnnnnnoooonnnooonnnnnnooooonnnnnnn	777770343740771	CAM	No	2	2	4	2	1	3	3	3	1	5	3	4	2	2	5	1	5	3	3	3	16	5	2	2	nnnnooooooonnnnoonnnnnnnnoooonnnooonnnnnnooooooooonnnoooooooonnnnnnn	0	1	1	1	1
223	Ibadan	61	nnnnnnnnnnnnnnnnnnnnnnooonnnnnnnoooonnnnnnn	777777743760771	CAM	No	2	2	4	2	1	3	3	3	1	5	4	4	2	2	5	1	5	3	3	3	7	5	2	2	nnnnooooooonnnnoonnnnnnnnnnnnnnnooonnnnnnnoooooooonnnoooooooonnnnnnn	0	1	1	1	1
224	Ibadan	61	nnnnnnnnnnnnnnnnnnnnnnooonnnnnnnoooonnnnnnn	777777743760771	CAM	No	2	2	4	2	1	2	3	3	1	5	4	4	2	2	5	1	5	3	3	3	3	4	2	2	nnnnooooooonnnnoonnnnnnnnnnnnnnnooonnnnnnnoooooooonnnoooooooonnnnnnn	0	1	1	1	1
225	Ibadan	60	nnnnnnnnnnnnnnnnnnnnoooonnnnnnnnoooonnnonnn	777777607760731	LAM4	No	2	4	4	2	1	4	2	3	2	3	2	4	3	1	4	1	6	2	5	3	2	4	2	2	nnnnooooooonnnnoonnnnnnnnnnnnnoooonnnnnnnnoooooooonnnooooooooonnnnnn	0	1	1	1	1
227	Ibadan	61	nnnnnnnnnnnnnnnnnnnnnnooonnnnnnnoooonnnnnnn	777777743760771	CAM	No	2	2	4	2	3	3	ND	3	1	5	4	4	2	2	5	1	5	3	3	2	6	5	2	2	nnnnooooooonnnnoonnnnnnnnnnnnnnnooonnnnnnnoooooooonnnoooooooonnnnnnn	1	1	1	1	1
228	Ibadan	1135	nnnnnnnnnnnnonnnnnnnnnnnnnnnnnonoooonnnonnn	777737777720731	H3/T2	No	2	2	5	2	3	3	ND	3	2	1	3	4	2	2	5	1	5	3	3	3	9	3	2	2	nnnnooooooonnnnoonnnnnonnnnnnnnnnnnnnnnnonoooooooonnnooooooooonnnnnn	1	1	1	1	1
229	Abuja	new-u	nnnnnnnnnnnnnnnoooooooooooooooooonnnnnnonnn	777770000007731	U	Yes	2	2	2	2.5	3	3	3	3	2	1	4	4	2	2	5	1	5	3	3	2	2	2	2	2	nnnnooooooonnnnoonnnnnnnnoooooooooooooooooononnooonnnooooooooonnnnnn	0	1	1	1	1
230	Ibadan	new-o	nnnnnnnooooonnnnnnnooooonnnnnnnnnnnnooooonn	774077407777011	West African 1	No	2	3	4	2	1	4	ND	1	2	X	4	3	4	2	5	2	5	4	3	2	3	3	1	2	nnnnnnnnnnnnnnnnnooooonnnnnnnooooonnnnnnnnnnnnnnooooooooooooooonnnnn	1	1	1	1	1
233	Abuja	new-w	nnnnnnnnnnnnnnnnnnnnonooonnnnnnnoooonnnnnnn	777777643760771	CAM	No	2	2	4	2	3	3	2	3	1	4	3	4	2	2	5	1	5	3	3	3	10	4	2	2	nnnnooooooonnnnoonnnnnnnnnnnnnonooonnnnnnnoooooooonnnoooooooonnnnnnn	0	1	1	1	1
234	Abuja	846	nnnnnoooonnnnnnnnnnnnnnnnnnnnnnnoooonnnonnn	760777777760731	T2	No	2	1	3	2	2	3	3	3	2	2	3	4	2	2	5	1	3	3	2	2	3	7	2	2	nnnnooooooonnoooooonnnnnnnnnnnnnnnnnnnnnnnoooooooonnnooooooooonnnnnn	0	1	1	1	1
235	Abuja	846	nnnnnoooonnnnnnnnnnnnnnnnnnnnnnnoooonnnonnn	760777777760731	T2	No	2	1	3	2	2	3	3	3	2	2	M	4	2	2	5	1	3	3	2	2	3	7	2	2	nnnnooooooonnoooooonnnnnnnnnnnnnnnnnnnnnnnoooooooonnnooooooooonnnnnn	0	1	1	1	1
236	Nnewi	61	nnnnnnnnnnnnnnnnnnnnnnooonnnnnnnoooonnnnnnn	777777743760771	CAM	No	2	2	4	2	1	3	3	3	1	5	4	4	2	2	5	1	5	3	3	3	4	5	2	2	nnnnooooooonnnnoonnnnnnnnnnnnnnnooonnnnnnnoooooooonnnoooooooonnnnnnn	0	1	1	1	1
237	Nnewi	NEW8	nnnnnnoooooooooonnnnoooonnnnnnnnnnnnooonnnn	770003607777071	West African 1	No	2	1	4	2	1	4	4	2	2	X	4	3	2	2	4	2	4	3	3	2	3	2	3	2	nnnnnnnnnnnnnnoooooooooooonnnnoooonnnnnnnnnnonnnnnoooooooooonnnnnnnn	0	1	1	1	1
238	Nnewi	61	nnnnnnnnnnnnnnnnnnnnnnooonnnnnnnoooonnnnnnn	777777743760771	CAM	No	2	2	4	2	1	3	3	3	1	4	4	4	2	2	5	1	5	3	3	3	ND	5	2	2	nnnnooooooonnnnoonnnnnnnnnnnnnnnooonnnnnnnoooooooonnnoooooooonnnnnnn	1	1	1	1	1
239	Abuja	NEW8	nnnnnnoooooooooonnnnoooonnnnnnnnnnnnooonnnn	770003607777071	West African 1	No	2	1	4	2	1	4	4	2	2	X	4	3	2	2	4	2	4	3	3	2	3	2	3	2	nnnnnnnnnnnnnnoooooooooooonnnnoooonnnnnnnnnnonnnnnoooooooooonnnnnnnn	0	1	1	1	1
240	Nnewi	NEW8	nnnnnnoooooooooonnnnoooonnnnnnnnnnnnooonnnn	770003607777071	West African 1	No	2	1	4	2	1	4	4	2	2	X	3	3	4	2	5	2	4	3	3	2	3	2	3	2	nnnnnnnnnnnnnnoooooooooooonnnnoooonnnnnnnnnnnnnnnnoooooooooonnnnnnnn	0	1	1	1	1
242	Nnewi	61	nnnnnnnnnnnnnnnnnnnnnnooonnnnnnnoooonnnnnnn	777777743760771	CAM	No	2	2	4	2	3	3	2	3	1	2	3	4	2	2	5	1	5	3	2	3	10	5	2	2	nnnnooooooonnnnoonnnnnnnnnnnnnnnooonnnnnnnoooooooonnnoooooooonnnnnnn	0	1	1	1	1
245	Nnewi	61	nnnnnnnnnnnnnnnnnnnnnnooonnnnnnnoooonnnnnnn	777777743760771	CAM	No	2	2	4	2	2	3	3	3	1	6	4	4	2	M	5	1	5	3	2	3	15	4	2	2	nnnnooooooonnnnoonnnnnnnnnnnnnnnooonnnnnnnoooooooonnnoooooooonnnnnnn	0	1	1	1	1
246	Nnewi	61	nnnnnnnnnnnnnnnnnnnnnnooonnnnnnnoooonnnnnnn	777777743760771	CAM	No	2	2	4	2	1	3	3	3	1	6	4	4	2	2	4	1	3	3	3	3	ND	5	2	2	nnnnooooooonnnnoonnnnnnnnnnnnnnnooonnnnnnnoooooooonnnoooooooonnnnnnn	1	1	1	1	1
247	Nnewi	ND	ND	ND	ND	?	ND	ND	ND	ND	ND	ND	ND	ND	ND	ND	ND	ND	ND	ND	5	ND	ND	ND	ND	ND	ND	ND	ND	ND	ND	23	0	0	0	0
249	Nnewi	61	nnnnnnnnnnnnnnnnnnnnnnooonnnnnnnoooonnnnnnn	777777743760771	CAM	No	2	2	4	2	1	3	3	3	1	6	4	4	2	2	5	1	5	3	3	3	28	5	2	2	nnnnooooooonnnnoonnnnnnnnnnnnnnnooonnnnnnnoooooooonnnoooooooonnnnnnn	0	1	1	1	1
250	Nnewi	ND	ND	ND	ND	?	ND	ND	ND	ND	ND	ND	ND	ND	ND	ND	ND	ND	ND	ND	5	ND	ND	ND	ND	ND	ND	ND	ND	ND	ND	23	0	0	0	0
251	Abuja	61	nnnnnnnnnnnnnnnnnnnnnnooonnnnnnnoooonnnnnnn	777777743760771	CAM	No	2	2	4	2	1	3	3	3	1	6	4	4	2	2	5	1	5	3	3	3	28	5	2	2	nnnnooooooonnnnoonnnnnnnnnnnnnnnooonnnnnnnoooooooonnnoooooooonnnnnnn	0	1	1	1	1
252	Abuja	50	nnnnnnnnnnnnnnnnnnnnnnnnnnnnnnonoooonnnnnnn	777777777720771	H3	No	2	2	3	2	3	5	3	3	2	2	3	4	4	2	5	1	5	3	2	3	3	4	3	2	nnnnooooooonnnnoonnnnnnnnnnnnnnnnnnnnnnnonoooooooonnnoooooooonnnnnnn	0	1	1	1	1
253	Nnewi	61	nnnnnnnnnnnnnnnnnnnnnnooonnnnnnnoooonnnnnnn	777777743760771	CAM	No	2	2	4	2	3	3	3	3	1	5	4	4	2	2	5	1	5	3	3	3	14	5	2	2	nnnnooooooonnnnoonnnnnnnnnnnnnnnooonnnnnnnoooooooonnnoooooooonnnnnnn	0	1	1	1	1
254	Nnewi	NEW2	onnnnnnooooonnnnnnnnooooooooooooooooooooooo	374077600000000	West African 1	No	2	3	4	2	1	4	3	2	2	X	4	3	4	2	5	2	4	4	3	2	3	2	3	2	nonnnnnnnnnnnnnnnooooonnnnnnnnoooooooooooooooooooooooooooooooooooooo	0	1	1	1	1
255	Nnewi	61	nnnnnnnnnnnnnnnnnnnnnnooonnnnnnnoooonnnnnnn	777777743760771	CAM	No	2	2	4	2	3	3	3	3	1	5	2	4	2	2	5	1	5	3	3	3	16	5	2	2	nnnnooooooonnnnoonnnnnnnnnnnnnnnooonnnnnnnoooooooonnnoooooooonnnnnnn	0	1	1	1	1
256	Nnewi	61	nnnnnnnnnnnnnnnnnnnnnnooonnnnnnnoooonnnnnnn	777777743760771	CAM	No	2	2	4	2	1	3	3	3	1	5	3	4	2	2	5	1	5	3	3	3	22	5	2	2	nnnnooooooonnnnoonnnnnnnnnnnnnnnooonnnnnnnoooooooonnnoooooooonnnnnnn	0	1	1	1	1
257	Abuja	61	nnnnnnnnnnnnnnnnnnnnnnooonnnnnnnoooonnnnnnn	777777743760771	CAM	No	2	2	4	2	1	3	3	3	1	6	4	4	2	2	5	1	5	3	3	3	ND	5	2	2	nnnnooooooonnnnoonnnnnnnnnnnnnnnooonnnnnnnoooooooonnnoooooooonnnnnnn	1	1	1	1	1
258	Abuja	438	nnnnnnnooooonnnnnnnnnnnnnnnnnnnnnnnnooonnnn	774077777777071	West African 1	No	2	3	4	2	1	4	ND	2	2	X	4	3	4	2	5	2	4	4	3	2	3	2	3	2	nnnnnnnnnnnnnnnnnooooonnnnnnnnnnnnnnnnnnnnnnnnnnnnoooooooooonnnnnnnn	1	1	1	1	1
259	Nnewi	331	nnnnnnnooooonnnnnnnnoooonnnnnnnnnnnnooonnnn	774077607777071	West African 1	No	2	3	4	2	1	4	4	2	2	X	4	3	4	2	4	2	3	4	3	2	2	2	3	2	nnnnnnnnnnnnnnnnnooooonnnnnnnnoooonnnnnnnnnnnnnnnnoooooooooonnnnnnnn	0	1	1	1	1
260	Abuja	61	nnnnnnnnnnnnnnnnnnnnnnooonnnnnnnoooonnnnnnn	777777743760771	CAM	No	2	2	4	2	1	3	3	3	1	ND	4	4	2	2	5	1	5	3	3	3	ND	5?	2	2	nnnnooooooonnnnoonnnnnnnnnnnnnnnooonnnnnnnoooooooonnnoooooooonnnnnnn	2	1	0	1	1
261	Nnewi	50	nnnnnnnnnnnnnnnnnnnnnnnnnnnnnnonoooonnnnnnn	777777777720771	H3	No	2	2	3	2	3	5	3	3	2	3	3	4	4	2	5	1	5	3	3	3	3	4	3	2	nnnnooooooonnnnoonnnnnnnnnnnnnnnnnnnnnnnonoooooooonnnoooooooonnnnnnn	0	1	1	1	1
263	Nnewi	new-k	nnnnoooooooooooooooooooooonnnnonoooonnnonnn	740000001720731	CAM	No	2	2	5	2	3	3	3	3	2	1	3	4	2	2	5	1	5	3	3	3	9	3	2	2	nnnnooooooonoooooooooooooooooooooooonnnnonoooooooonnnooooooooonnnnnn	0	1	1	1	1
265	Nnewi	320	nnnnnnoooooooooonnnnoooonnoonnnnnnnnooonnnn	770003606377071	West African 1	No	2	1	2	2	1	4	ND	3	2	X	4	3	4	2	5	2	4	3	3	2	2	2	3	2	nnnnnnnnnnnnnnoooooooooooonnnnoooonnoonnnnnnnnnnnnoooooooooonnnnnnnn	1	1	1	1	1
268	Nnewi	61	nnnnnnnnnnnnnnnnnnnnnnooonnnnnnnoooonnnnnnn	777777743760771	CAM	No	2	2	4	2	M	3	3	3	?	6	4	4	2	2	4	1	4	3	3	3	3	2	2	2	nnnnooooooonnnnnnnnnnnnnnnnnnnnnoonnnnnnnnononnooonnnooooooonnnnnnnn	0	1	1	1	1
269	Nnewi	61	nnnnnnnnnnnnnnnnnnnnnnooonnnnnnnoooonnnnnnn	777777743760771	CAM	No	2	2	4	2	3	3	3	3	1	6	4	4	2	2	5	1	5	3	3	3	14	5	2	2	nnnnooooooonnnnoonnnnnnnnnnnnnnnooonnnnnnnoooooooonnnoooooooonnnnnnn	0	1	1	1	1
270	Nnewi	838	nnnnnnnnnnnnnnnnnnnnnnooonnnnnnnoooonnnnonn	777777743760751	CAM	No	2	2	4	2	1	3	3	3	1	5	4	4	2	2	5	1	3	3	3	3	ND	4	2	2	nnnnooooooonnnnoonnnnnnnnnnnnnnnooonnnnnnnoooooooonnnoooooooononnnnn	1	1	1	1	1
271	Nnewi	61	nnnnnnnnnnnnnnnnnnnnnnooonnnnnnnoooonnnnnnn	777777743760771	CAM	No	2	2	4	2	1	3	3	3	1	4	4	4	2	2	5	1	5	3	3	3	21	5	2	2	nnnnooooooonnnnoonnnnnnnnnnnnnnnooonnnnnnnoooooooonnnoooooooonnnnnnn	0	1	1	1	1
272	Nnewi	61	nnnnnnnnnnnnnnnnnnnnnnooonnnnnnnoooonnnnnnn	777777743760771	CAM	No	2	2	4	2	1	3	3	3	1	6	4	4	2	2	5	1	4	3	3	3	14	5	2	2	nnnnooooooonnnnoonnnnnnnnnnnnnnnooonnnnnnnoooooooonnnoooooooonnnnnnn	0	1	1	1	1
273	Nnewi	ND	ND	ND	ND	?	ND	ND	ND	ND	ND	ND	ND	ND	ND	ND	ND	ND	ND	ND	5	ND	ND	ND	ND	ND	ND	ND	ND	ND	ND	23	0	0	0	0
274	Nnewi	New13	nnnnnnnnnnnnnnnoooonnnooonnnnnnooooonnnnnnn	777770343740771	CAM	No	2	2	4	2	3	3	3	3	1	5	3	4	2	2	5	1	6	3	3	3	16	5	2	2	nnnnooooooonnnnoonnnnnnnnoooonnnooonnnnnnooooooooonnnoooooooonnnnnnn	0	1	1	1	1
276	Abuja	NEW13	nnnnnnnnnnnnnnnoooonnnooonnnnnnnoooonnnnnnn	777770343760771	CAM	No	2	2	4	2	3	3	ND	3	1	4	3	4	2	2	5	1	5	3	3	3	14	4	2	2	nnnnooooooonnnnoonnnnnnnnoooonnnooonnnnnnnoooooooonnnoooooooonnnnnnn	1	1	1	1	1
277	Nnewi	61	nnnnnnnnnnnnnnnnnnnnnnooonnnnnnnoooonnnnnnn	777777743760771	CAM	No	2	2	4	2	1	3	3	3	1	6	4	4	2	2	5	1	5	3	3	3	25	5	2	2	nnnnooooooonnnnoonnnnnnnnnnnnnnnooonnnnnnnoooooooonnnoooooooonnnnnnn	0	1	1	1	1
278	Nnewi	61	nnnnnnnnnnnnnnnnnnnnnnooonnnnnnnoooonnnnnnn	777777743760771	CAM	No	2	2	4	2	3	3	2	3	1	4	3	4	2	2	5	1	5	3	3	3	12	5	2	2	nnnnooooooonnnnoonnnnnnnnnnnnnnnooonnnnnnnoooooooonnnoooooooonnnnnnn	0	1	1	1	1
279	Nnewi	852	nooooooooooooooonnnnnnooonnnnnnnoooonnnnnnn	400003743760771	CAM	No	2	2	4	2	3	3	3	3	1	5	4	4	2	2	5	1	5	3	3	3	16	5	2	2	nnoooooooooooooooooooooooonnnnnnooonnnnnnnoooooooonnnoooooooonnnnnnn	0	1	1	1	1
281	Nnewi	new-r	nnnnnnnonnnnnnnnnnnnnnooonnnnnnnoooonnnnnnn	775777743760771	CAM	No	2	2	4	2	1	3	3	3	1	3	4	4	2	2	5	1	5	3	3	3	ND	5	2	2	nnnnooooooonnnnooonnnnnnnnnnnnnnooonnnnnnnoooooooonnnoooooooonnnnnnn	1	1	1	1	1
282	Nnewi	61	nnnnnnnnnnnnnnnnnnnnnnooonnnnnnnoooonnnnnnn	777777743760771	CAM	No	2	2	4	2	1	3	3	3	1	4	4	4	2	2	5	1	5	3	3	3	ND	5	2	2	nnnnooooooonnnnoonnnnnnnnnnnnnnnooonnnnnnnoooooooonnnoooooooonnnnnnn	1	1	1	1	1
284	Nnewi	61	nnnnnnnnnnnnnnnnnnnnnnooonnnnnnnoooonnnnnnn	777777743760771	CAM	No	2	3	4	2	4	3	3	3	1	6	3	4	2	2	5	1	5	3	3	3	8	5	2	2	nnnnooooooonnnnoonnnnnnnnnnnnnnnooonnnnnnnoooooooonnnoooooooonnnnnnn	0	1	1	1	1
285	Nnewi	new-i	nnnooooooooonnnnnnnnnnnnnnnnnnnnoooonnnonnn	700077777760731	T2	No	2	4	3	1	6	4	3	3	2	2	3	4	4	2	5	1	5	3	3	3	3	3	3	2	nnnnoooooooooooooooooonnnnnnnnnnnnnnnnnnnnoooooooonnnooooooooonnnnnn	0	1	1	1	1
286	Abuja	1869	nnnnnnnnnnnnooooooooooooooooooooooooooooooo	777700000000000	U	No	2	2	3	1	4	2	3	2	2	2	4	4	2	2	4	1	8	3	3	3	3	5	2	1	nnnnooooooonnnnoonnnnnooooooooooooooooooooooooooooooooooooooooooooon	0	1	1	1	1
287	Abuja	61	nnnnnnnnnnnnnnnnnnnnnnooonnnnnnnoooonnnnnnn	777777743760771	CAM	No	2	2	4	2	1	3	3	3	2	6	4	4	2	2	5	1	3	3	3	3	8	5	2	2	nnnnooooooonnnnoonnnnnnnnnnnnnnnooonnnnnnnoooooooonnnoooooooonnnnnnn	0	1	1	1	1
288	Abuja	61	nnnnnnnnnnnnnnnnnnnnnnooonnnnnnnoooonnnnnnn	777777743760771	CAM	No	2	2	4	2	1	3	3	4	1	6	4	4	2	2	5	1	5	3	3	3	ND	5	2	2	nnnnooooooonnnnoonnnnnnnnnnnnnnnooonnnnnnnoooooooonnnoooooooonnnnnnn	1	1	1	1	1
289	Nnewi	New-xx	nnnooooooooooonnnnnnoooonnnnnnnnnnnnoooonnn	700017607777031	U	No	2	3	4	2	1	4	ND	2	1	ND	4	3	4	2	5	2	4	4	3	2	3	3	3	2	ND	2	1	0	1	1
290	Abuja	61	nnnnnnnnnnnnnnnnnnnnnnooonnnnnnnoooonnnnnnn	777777743760771	CAM	No	2	2	4	2	1	3	3	3	1	5	4	4	2	2	5	1	5	3	3	3	16	5	2	2	nnnnooooooonnnnoonnnnnnnnnnnnnnnooonnnnnnnoooooooonnnoooooooonnnnnnn	0	1	1	1	1
291	Abuja	new-a	ooonnnnooooonnnnnnnnnnnnooooooooonnnooonnnn	074077770007071	West African 1	No	2	3	3	2	1	ND	ND	2	2	X	4	3	4	2	5	2	4	4	3	2	4	3	ND	2	nooooonnnnnnnnnnnooooonnnnnnnnnnnnooooooooonnnnnnnoooooooooonnnnnnnn	3	1	0	1	1
292	Abuja	330	nnnnnnnooooonnnnnnnnoooonnnnnnnnnnnnoooonnn	774077607777031	West African 1	No	2	2	4	2	1	4	4	2	2	X	4	3	4	2	5	2	4	4	3	2	3	3	3	2	nnnnnnnnnnnnnnnnnooooonnnnnnnnoooonnnnnnnnnnnnnnnnoooooooooononnnnnn	0	1	1	1	1
293	Abuja	61	nnnnnnnnnnnnnnnnnnnnnnooonnnnnnnoooonnnnnnn	777777743760771	CAM	No	2	2	4	2	1	3	3	3	1	6	4	4	2	2	5	1	5	3	3	3	ND	5	2	2	nnnnooooooonnnnoonnnnnnnnnnnnnnnooonnnnnnnoooooooonnnoooooooonnnnnnn	1	1	1	1	1
295	Abuja	NEW15	nnnnnnnnnnnnnnnnnnnnnnooonnnnnnnoooonnnoooo	777777743760700	CAM	No	2	2	4	2	3	3	3	3	1	6	3	4	2	2	5	1	4	3	3	3	16	5	2	2	nnnnooooooonnnnoonnnnnnnnnnnnnnnooonnnnnnnoooooooonnnoooooooooooonnn	0	1	1	1	1
296	Abuja	new-s	nnnnnnnnonnnnnnnnnnnnnnnnnnnnnonnnnnooonnnn	776777777737071	Africanum	No	2	4	4	3	1	4	4	2	2	X	7	3	4	2	5	1	3	4	3	2	4	5	3	2	nnnnnnnnnnnnnnnnnnonnnnnnnnnnnnnnnnnnnnnonnnnnnnnnoooooooooonnnnnnnn	0	1	1	1	1
297	Abuja	NEW6	nnnnonnnnnnnnnnnnnnnnnooonnnnnnnoooonnnnnnn	757777743760771	CAM	No	2	2	4	2	3	3	2	3	1	4	3	4	2	2	5	1	5	3	3	3	9 or 10	5	2	2	nnnnooooooononnoonnnnnnnnnnnnnnnooonnnnnnnoooooooonnnoooooooonnnnnnn	0	1	1	1	1
298	Abuja	NEW15	nnnnnnnnnnnnnnnnnnnnnnooonnnnnnnoooonnnoooo	777777743760700	CAM	No	2	2	4	2	3	3	3	3	1	6	3	4	2	2	5	1	4	3	3	3	16	5	2	2	nnnnooooooonnnnoonnnnnnnnnnnnnnnooonnnnnnnoooooooonnnoooooooooooonnn	0	1	1	1	1
299	Abuja	61	nnnnnnnnnnnnnnnnnnnnnnooonnnnnnnoooonnnnnnn	777777743760771	CAM	No	2	2	4	2	1	3	3	2	1	5	4	4	2	2	5	1	3	3	3	3	17	5	2	2	nnnnooooooonnnnoonnnnnnnnnnnnnnnooonnnnnnnoooooooonnnoooooooonnnnnnn	0	1	1	1	1
300	Abuja	61	nnnnnnnnnnnnnnnnnnnnnnooonnnnnnnoooonnnnnnn	777777743760771	CAM	No	2	2	4	2	3	3	2	3	1	4	3	4	2	2	5	1	5	3	3	3	12	5	2	2	nnnnooooooonnnnoonnnnnnnnnnnnnnnooonnnnnnnoooooooonnnoooooooonnnnnnn	0	1	1	1	1
301	Abuja	838	nnnnnnnnnnnnnnnnnnnnnnooonnnnnnnoooonnnnonn	777777743760751	CAM	No	2	2	4	2	1	3	3	3	1	5	4	4	2	2	5	1	5	3	3	3	18	5	2	2	nnnnooooooonnnnoonnnnnnnnnnnnnnnooonnnnnnnoooooooonnnoooooooononnnnn	0	1	1	1	1
302	Abuja	new-l	nnnnoooooooonnnnnnnnnnnnoooooooooonnooonnnn	740077770003071	West African 1	No	2	2	4	2	1	4	3	2	2	X	4	3	4	2	4	2	4	3	3	2	4	3	2	2	nnnnnnnnnnnnooonnooooonnnnnnnnnnnnoooooooooonnnnnnoooooooooonnnnnnnn	0	1	1	1	1
303	Abuja	61	nnnnnnnnnnnnnnnnnnnnnnooonnnnnnnoooonnnnnnn	777777743760771	CAM	No	2	2	4	2	3	3	3	3	1	4	4	4	2	2	5	1	5	3	3	3	6	4	2	2	nnnnooooooonnnnoonnnnnnnnnnnnnnnooonnnnnnnoooooooonnnoooooooonnnnnnn	0	1	1	1	1
306	Nnewi	838	nnnnnnnnnnnnnnnnnnnnnnooonnnnnnnoooonnnnonn	777777743760751	CAM	No	2	2	4	2	1	3	3	3	1	5	4	4	2	2	5	1	5	3	3	3	18	5	2	2	nnnnooooooonnnnoonnnnnnnnnnnnnnnooonnnnnnnoooooooonnnoooooooononnnnn	0	1	1	1	1
307	Nnewi	61	nnnnnnnnnnnnnnnnnnnnnnooonnnnnnnoooonnnnnnn	777777743760771	CAM	No	2	0	4	2	4	3	3	3	1	5	4	4	2	2	5	1	4	3	3	3	9	5	2	2	nnnnooooooonnnnoonnnnnnnnnnnnnnnooonnnnnnnoooooooonnnoooooooonnnnnnn	0	1	1	1	1
308	Nnewi	61	nnnnnnnnnnnnnnnnnnnnnnooonnnnnnnoooonnnnnnn	777777743760771	CAM	No	2	2	4	2	1	3	3	3	1	5	4	4	2	2	5	1	5	3	3	3	7	5	2	2	nnnnooooooonnnnoonnnnnnnnnnnnnnnooonnnnnnnoooooooonnnoooooooonnnnnnn	0	1	1	1	1
309	Nnewi	61	nnnnnnnnnnnnnnnnnnnnnnooonnnnnnnoooonnnnnnn	777777743760771	CAM	No	2	2	4	2	1	3	3	3	1	6	4	4	2	2	5	1	5	3	3	3	ND	5	2	2	nnnnooooooonnnnoonnnnnnnnnnnnnnnooonnnnnnnoooooooonnnoooooooonnnnnnn	1	1	1	1	1
310	Abuja	61	nnnnnnnnnnnnnnnnnnnnnnooonnnnnnnoooonnnnnnn	777777743760771	CAM	No	2	2	4	2	3	3	3	3	1	6	4	4	2	2	5	1	5	3	3	3	15	5	2	2	nnnnooooooonnnnoonnnnnnnnnnnnnnnooonnnnnnnoooooooonnnoooooooonnnnnnn	0	1	1	1	1
311	Abuja	61	nnnnnnnnnnnnnnnnnnnnnnooonnnnnnnoooonnnnnnn	777777743760771	CAM	No	2	2	4	2	1	3	3	3	1	4	4	4	2	2	5	1	5	3	3	3	3	5	2	2	nnnnooooooonnnnoonnnnnnnnnnnnnnnooonnnnnnnoooooooonnnoooooooonnnnnnn	0	1	1	1	1
312	Abuja	61	nnnnnnnnnnnnnnnnnnnnnnooonnnnnnnoooonnnnnnn	777777743760771	CAM	No	2	2	4	2	3	3	2	3	1	3	3	4	2	2	5	1	5	3	3	3	13	5	2	2	nnnnooooooonnnnoonnnnnnnnnnnnnnnooonnnnnnnoooooooonnnoooooooonnnnnnn	0	1	1	1	1
313	Abuja	61	nnnnnnnnnnnnnnnnnnnnnnooonnnnnnnoooonnnnnnn	777777743760771	CAM	No	2	2	4	1	3	3	3	3	1	6	4	4	2	2	5	1	5	3	3	3	10	5	2	2	nnnnooooooonnnnoonnnnnnnnnnnnnnnooonnnnnnnoooooooonnnoooooooonnnnnnn	0	1	1	1	1
314	Nnewi	852	nooooooooooooooonnnnnnooonnnnnnnoooonnnnnnn	400003743760771	CAM	No	2	2	4	2	3	3	3	3	1	5	4	4	2	2	5	1	5	3	3	3	16	5	2	2	nnoooooooooooooooooooooooonnnnnnooonnnnnnnoooooooonnnoooooooonnnnnnn	0	1	1	1	1
315	Nnewi	61	nnnnnnnnnnnnnnnnnnnnnnooonnnnnnnoooonnnnnnn	777777743760771	CAM	No	2	2	4	2	3	3	3	3	1	6	4	4	2	2	5	1	5	3	3	3	15	5	2	2	nnnnooooooonnnnoonnnnnnnnnnnnnnnooonnnnnnnoooooooonnnoooooooonnnnnnn	0	1	1	1	1
316	Nnewi	331	nnnnnnnooooonnnnnnnnoooonnnnnnnnnnnnooonnnn	774077607777071	West African 1	No	2	1	4	2	1	4	3	2	2	X	5	3	4	3	4	2	4	3	3	2	3	2	3	2	nnnnnnnnnnnnnnnnnooooonnnnnnnnoooonnnnnnnnnnnnnnnnoooooooooonnnnnnnn	0	1	1	1	1
317	Nnewi	331	nnnnnnnooooonnnnnnnnoooonnnnnnnnnnnnooonnnn	774077607777071	West African 1	No	2	3	4	2	1	4	4	2	2	X	4	3	4	2	4	2	4	4	3	2	2	2	3	2	nnnnnnnnnnnnnnnnnooooonnnnnnnnoooonnnnnnnnnnnnnnnnoooooooooonnnnnnnn	0	1	1	1	1
318	Nnewi	61	nnnnnnnnnnnnnnnnnnnnnnooonnnnnnnoooonnnnnnn	777777743760771	CAM	No	2	2	4	2	1	3	3	3	1	5	4	4	2	2	5	1	5	3	3	3	23	5	2	2	nnnnooooooonnnnoonnnnnnnnnnnnnnnooonnnnnnnoooooooonnnoooooooonnnnnnn	0	1	1	1	1
321	Abuja	61	nnnnnnnnnnnnnnnnnnnnnnooonnnnnnnoooonnnnnnn	777777743760771	CAM	No	1	2	4	2	3	3	3	3	1	6	4	4	2	2	5	1	5	3	3	3	11	5	2	2	nnnnooooooonnnnoonnnnnnnnnnnnnnnooonnnnnnnoooooooonnnoooooooonnnnnnn	0	1	1	1	1
322	Abuja	61	nnnnnnnnnnnnnnnnnnnnnnooonnnnnnnoooonnnnnnn	777777743760771	CAM	No	2	2	4	2	1	3	3	3	1	4	4	4	2	2	5	1	5	3	3	3	M	5	2	2	nnnnooooooonnnnoonnnnnnnnnnnnnnnooonnnnnnnoooooooonnnoooooooonnnnnnn	0	1	1	1	1
323	Abuja	49	nnnnnnnnnnnnnnnnnnnnnnnnnnnnnnonoooonnnonnn	777777777720731	H3	No	2	2	3	2	3	3	3	3	2	3	3	4	2	2	5	1	4	3	3	3	5	2	2	2	nnnnooooooonnnnoonnnnnnnnnnnnnnnnnnnnnnnonoooooooonnnooooooooonnnnnn	0	1	1	1	1
324	Abuja	61	nnnnnnnnnnnnnnnnnnnnnnooonnnnnnnoooonnnnnnn	777777743760771	CAM	No	2	2	4	2	1	3	3	3	1	6	4	4	2	2	5	1	5	3	3	3	6	5	2	2	nnnnooooooonnnnoonnnnnnnnnnnnnnnooonnnnnnnoooooooonnnoooooooonnnnnnn	0	1	1	1	1
325	Abuja	61	nnnnnnnnnnnnnnnnnnnnnnooonnnnnnnoooonnnnnnn	777777743760771	CAM	No	2	2	4	2	1	3	3	3	1	5	4	4	2	2	5	1	5	3	3	3	11	4	2	2	nnnnooooooonnnnoonnnnnnnnnnnnnnnooonnnnnnnoooooooonnnoooooooonnnnnnn	0	1	1	1	1
326	Abuja	61	nnnnnnnnnnnnnnnnnnnnnnooonnnnnnnoooonnnnnnn	777777743760771	CAM	No	2	2	4	2	1	3	3	3	1	5	4	4	2	2	5	1	5	3	3	3	7	5	2	2	nnnnooooooonnnnoonnnnnnnnnnnnnnnooonnnnnnnoooooooonnnoooooooonnnnnnn	0	1	1	1	1
327	Abuja	61	nnnnnnnnnnnnnnnnnnnnnnooonnnnnnnoooonnnnnnn	777777743760771	CAM	No	2	2	4	2	1	3	3	3	1	6	4	4	2	2	5	1	5	3	3	3	20	5	2	2	nnnnooooooonnnnoonnnnnnnnnnnnnnnooonnnnnnnoooooooonnnoooooooonnnnnnn	0	1	1	1	1
328	Abuja	new-j	nnnonnnnnnnooooonnnnnnnnnnnnnnnnoooonnnonnn	737603777760731	T2	No	2	3	3	2	4	3	3	4	2	3	3	5	2	2	5	1	4	3	3	3	3	5	2	2	nnnnoooooooonnnoonnnnooooonnnnnnnnnnnnnnnnoooooooonnnooooooooonnnnnn	0	1	1	1	1
329	Abuja	61	nnnnnnnnnnnnnnnnnnnnnnooonnnnnnnoooonnnnnnn	777777743760771	CAM	No	2	2	4	2	1	3	3	3	1	6	4	4	2	2	5	1	5	3	3	3	ND	5	2	2	nnnnooooooonnnnoonnnnnnnnnnnnnnnooonnnnnnnoooooooonnnoooooooonnnnnnn	1	1	1	1	1
330	Abuja	1204	nnnnnnnnnnnnnnnooooooooooooooooooooonnnonnn	777770000000731	U	No	2	2	2	2.5	3	3	3	3	2	1	4	4	2	2	5	1	5	3	3	2	3	5	2	2	nnnnooooooonnnnoonnnnnnnnooooooooooooooooooooooooonnnooooooooonnnnnn	0	1	1	1	1
331	Ibadan	61	nnnnnnnnnnnnnnnnnnnnnnooonnnnnnnoooonnnnnnn	777777743760771	CAM	No	2	2	4	2	4	3	3	3	1	4	4	4	2	2	5	1	5	3	3	3	4	4	2	2	nnnnooooooonnnnoonnnnnnnnnnnnnnnooonnnnnnnoooooooonnnoooooooonnnnnnn	0	1	1	1	1
332	Ibadan	61	nnnnnnnnnnnnnnnnnnnnnnooonnnnnnnoooonnnnnnn	777777743760771	CAM	No	2	2	4	2	1	3	3	3	1	6	4	4	2	2	5	1	5	3	3	3	ND	5	2	2	nnnnooooooonnnnoonnnnnnnnnnnnnnnooonnnnnnnoooooooonnnoooooooonnnnnnn	1	1	1	1	1
333	Ibadan	new-c	onnnnnnooooonnnnnnnnoooonnnnnnnnnnnnoooonnn	374077607777031	West African 1	No	2	3	4	2	1	4	3	2	2	X	4	3	4	2	4	2	4	4	3	2	3	3	3	2	oonnnnnnnnnnnnnnnooooonnnnnnnnoooonnnnnnnnnnnnnnnnoooooooooononnnnnn	0	1	1	1	1
334	Ibadan	NEW11	nnnnnnnooooonnnnnnnnoooooooooooooooooooonnn	774077600000031	West African 1	No	2	ND	ND	ND	ND	ND	ND	ND	ND	X	ND	ND	ND	ND	ND	ND	ND	ND	ND	ND	ND	ND	ND	ND	nnnnonnnnnnnnnnnnooooonnnnnnnnoooooooooooooooooonnoooooooooononnnnnn	22	0	0	1	0
335	Abuja	new-h	nnonoonnonnnnnnonnnnnnnnnnnnnonnnnnnnnooooo	646773777677600	BOVIS1	No	2	2	5	3	2	2	3	3	2	3	5	3	4	5	4	2	6	3	3	3	2	4	1	2	nnnonnnooonnoonnnnonnnnnnonnnnnnnnnnnnnonnnnnnnnonnnoooooooooooooooo	0	1	1	1	1
336	Abuja	NEW5	nnnooooooooonnnnnnnnnnnnnnnnnnnnoooonnnoooo	700077777760700	T2	No	2	4	3	2	3	4	3	2	2	2	3	4	4	2	5	1	5	3	3	3	3	5	3	2	nnnnoooooooooooooooooonnnnnnnnnnnnnnnnnnnnoooooooonnnoooooooooooonnn	0	1	1	1	1
338	Nnewi	NEW11	nnnnnnnooooonnnnnnnnoooooooooooooooooooonnn	774077600000031	West African 1	No	ND	2	ND	ND	ND	ND	ND	ND	ND	X	ND	ND	ND	ND	ND	ND	ND	ND	ND	ND	ND	ND	ND	ND	nnnnonnnnnnnnnnnnooooonnnnnnnnoooooooooooooooooonnoooooooooononnnnnn	22	0	0	1	0
339	Nnewi	331	nnnnnnnooooonnnnnnnnoooonnnnnnnnnnnnooonnnn	774077607777071	West African 1	No	2	3	4	2	1	4	4	2	2	X	4	3	4	2	4	2	5	4	3	2	2	2	3	2	nnnnnnnnnnnnnnnnnooooonnnnnnnnoooonnnnnnnnnnnnnnnnoooooooooonnnnnnnn	0	1	1	1	1
340	Nnewi	61	nnnnnnnnnnnnnnnnnnnnnnooonnnnnnnoooonnnnnnn	777777743760771	CAM	No	2	2	4	2	1	3	3	3	1	5	4	4	2	2	5	1	5	3	3	3	17	5	2	2	nnnnooooooonnnnoonnnnnnnnnnnnnnnooonnnnnnnoooooooonnnoooooooonnnnnnn	0	1	1	1	1
341	Nnewi	61	nnnnnnnnnnnnnnnnnnnnnnooonnnnnnnoooonnnnnnn	777777743760771	CAM	No	2	2	4	2	3	3	3	3	1	5	4	4	2	2	5	1	5	3	3	3	M	5	2	2	nnnnooooooonnnnoonnnnnnnnnnnnnnnooonnnnnnnoooooooonnnoooooooonnnnnnn	0	1	1	1	1
344	Nnewi	1135	nnnnnnnnnnnnonnnnnnnnnnnnnnnnnonoooonnnonnn	777737777720731	H3/T2	No	2	2	5	2	3	3	3	3	2	1	3	4	2	2	5	1	5	3	3	3	9	3	2	2	nnnnooooooonnnnoonnnnnonnnnnnnnnnnnnnnnnonoooooooonnnooooooooonnnnnn	0	1	1	1	1
345	Nnewi	838	nnnnnnnnnnnnnnnnnnnnnnooonnnnnnnoooonnnnonn	777777743760751	CAM	No	2	2	4	2	1	3	3	3	1	5	4	4	2	2	5	1	5	3	3	3	19	5	2	2	nnnnooooooonnnnoonnnnnnnnnnnnnnnooonnnnnnnoooooooonnnoooooooononnnnn	0	1	1	1	1
346	Nnewi	838	nnnnnnnnnnnnnnnnnnnnnnooonnnnnnnoooonnnnonn	777777743760751	CAM	No	2	2	4	2	1	3	3	3	1	5	4	4	2	2	5	1	5	3	3	3	M	5	2	2	nnnnooooooonnnnoonnnnnnnnnnnnnnnooonnnnnnnoooooooonnnoooooooononnnnn	0	1	1	1	1
347	Nnewi	61	nnnnnnnnnnnnnnnnnnnnnnooonnnnnnnoooonnnnnnn	777777743760771	CAM	No	2	2	4	2	3	3	3	3	1	5	4	4	2	2	5	1	5	3	3	3	18	5	2	2	nnnnooooooonnnnoonnnnnnnnnnnnnnnooonnnnnnnoooooooonnnoooooooonnnnnnn	0	1	1	1	1
348	Nnewi	61	nnnnnnnnnnnnnnnnnnnnnnooonnnnnnnoooonnnnnnn	777777743760771	CAM	No	2	2	4	2	3	3	3	3	1	5	4	4	2	2	5	1	5	3	3	3	18	5	2	2	nnnnooooooonnnnoonnnnnnnnnnnnnnnooonnnnnnnoooooooonnnoooooooonnnnnnn	0	1	1	1	1
350	Abuja	838	nnnnnnnnnnnnnnnnnnnnnnooonnnnnnnoooonnnnonn	777777743760751	CAM	No	2	2	4	2	1	3	3	3	1	5	4	4	2	2	5	1	5	3	3	3	18	5	2	2	nnnnooooooonnnnoonnnnnnnnnnnnnnnooonnnnnnnoooooooonnnoooooooononnnnn	0	1	1	1	1
351	Abuja	61	nnnnnnnnnnnnnnnnnnnnnnooonnnnnnnoooonnnnnnn	777777743760771	CAM	No	2	2	4	2	3	3	3	3	1	5	4	4	2	2	5	1	5	3	3	3	18	5	2	2	nnnnooooooonnnnoonnnnnnnnnnnnnnnooonnnnnnnoooooooonnnoooooooonnnnnnn	0	1	1	1	1
352	Abuja	50	nnnnnnnnnnnnnnnnnnnnnnnnnnnnnnonoooonnnnnnn	777777777720771	H3	No	2	2	3	2	3	5	3	3	2	2	3	4	4	2	5	1	5	3	2	3	3	4	3	2	nnnnooooooonnnnoonnnnnnnnnnnnnnnnnnnnnnnonoooooooonnnoooooooonnnnnnn	0	1	1	1	1
353	Abuja	78	nnnnnnnnnnnnnnnnnnnnnnnnnnnnnnnnoooonnnoonn	777777777760711	T1-T2	No	2	2	3	2	7	3	3	4	2	3	3	4	4	2	5	1	4	3	2	3	3	6	1	3	nnnnooooooonnnnoonnnnnnnnnnnnnnnnnnnnnnnnnoooooooonnnoooooooooonnnnn	0	1	1	1	1
356	Nnewi	61	nnnnnnnnnnnnnnnnnnnnnnooonnnnnnnoooonnnnnnn	777777743760771	CAM	No	2	2	4	2	1	3	3	3	1	6	4	4	2	2	5	1	5	3	3	3	6	5	2	2	nnnnooooooonnnnoonnnnnnnnnnnnnnnooonnnnnnnoooooooonnnoooooooonnnnnnn	0	1	1	1	1
357	Nnewi	838	nnnnnnnnnnnnnnnnnnnnnnooonnnnnnnoooonnnnonn	777777743760751	CAM	No	2	2	4	2	1	3	3	3	1	5	4	4	2	2	5	1	5	3	3	3	17	5	2	2	nnnnooooooonnnnoonnnnnnnnnnnnnnnooonnnnnnnoooooooonnnoooooooononnnnn	0	1	1	1	1
358	Nnewi	NEW9	nnnnnnoonnnnnnnnnnnnoooonnnnnnnnoooonnnonnn	771777607760731	LAM	No	2	4	4	2	4	4	3	2	2	3	2	4	2	2	5	1	8	2	3	3	6	5	2	2	nnnnooooooonnnoooonnnnnnnnnnnnoooonnnnnnnnoooooooonnnooooooooonnnnnn	0	1	1	1	1
359	Abuja	NEW15	nnnnnnnnnnnnnnnnnnnnnnooonnnnnnnoooonnnoooo	777777743760700	CAM	No	2	2	4	2	3	3	3	3	1	6	3	4	2	2	5	1	4	3	3	3	17	5	2	2	nnnnooooooonnnnoonnnnnnnnnnnnnnnooonnnnnnnoooooooonnnoooooooooooonnn	0	1	1	1	1
360	Nnewi	61	nnnnnnnnnnnnnnnnnnnnnnooonnnnnnnoooonnnnnnn	777777743760771	CAM	No	2	2	4	2	3	3	3	3	1	5	4	4	2	2	5	1	5	3	3	3	18	5	2	2	nnnnooooooonnnnoonnnnnnnnnnnnnnnooonnnnnnnoooooooonnnoooooooonnnnnnn	0	1	1	1	1
362	Abuja	61	nnnnnnnnnnnnnnnnnnnnnnooonnnnnnnoooonnnnnnn	777777743760771	CAM	No	2	2	4	2	1	2	3	3	1	5	4	4	2	2	5	1	5	3	3	3	5	5	2	2	nnnnooooooonnnnoonnnnnnnnnnnnnnnooonnnnnnnoooooooonnnoooooooonnnnnnn	0	1	1	1	1
365	Abuja	61	nnnnnnnnnnnnnnnnnnnnnnooonnnnnnnoooonnnnnnn	777777743760771	CAM	No	2	2	4	1	3	3	3	3	1	6	4	4	2	2	5	1	5	3	3	3	11	5	2	2	nnnnooooooonnnnoonnnnnnnnnnnnnnnooonnnnnnnoooooooonnnoooooooonnnnnnn	0	1	1	1	1
366	Abuja	61	nnnnnnnnnnnnnnnnnnnnnnooonnnnnnnoooonnnnnnn	777777743760771	CAM	No	2	2	4	2	1	3	3	3	1	4	4	4	2	2	5	1	3	3	3	3	18	5	2	2	nnnnooooooonnnnoonnnnnnnnnnnnnnnooonnnnnnnoooooooonnnoooooooonnnnnnn	0	1	1	1	1
368	Abuja	61	nnnnnnnnnnnnnnnnnnnnnnooonnnnnnnoooonnnnnnn	777777743760771	CAM	No	2	2	4	2	3	3	3	3	1	5	4	4	2	2	5	1	5	3	3	3	ND	5	2	2	nnnnooooooonnnnoonnnnnnnnnnnnnnnooonnnnnnnoooooooonnnoooooooonnnnnnn	1	1	1	1	1
369	Abuja	1204	nnnnnnnnnnnnnnnooooooooooooooooooooonnnonnn	777770000000731	U	No	2	2	2	2.5	3	3	3	3	2	1	4	4	2	2	5	1	5	3	3	2	3	5	2	2	nnnnooooooonnnnoonnnnnnnnooooooooooooooooooooooooonnnooooooooonnnnnn	0	1	1	1	1
370	Abuja	61	nnnnnnnnnnnnnnnnnnnnnnooonnnnnnnoooonnnnnnn	777777743760771	CAM	No	2	2	4	2	1	3	3	3	1	4	4	4	2	2	5	1	5	3	3	3	ND	5	2	2	nnnnooooooonnnnoonnnnnnnnnnnnnnnooonnnnnnnoooooooonnnoooooooonnnnnnn	1	1	1	1	1
371	Abuja	61	nnnnnnnnnnnnnnnnnnnnnnooonnnnnnnoooonnnnnnn	777777743760771	CAM	No	2	2	4	2	3	3	3	3	1	5	4	4	2	2	5	1	5	3	3	3	20	5	2	2	nnnnooooooonnnnoonnnnnnnnnnnnnnnooonnnnnnnoooooooonnnoooooooonnnnnnn	0	1	1	1	1
372	Abuja	61	nnnnnnnnnnnnnnnnnnnnnnooonnnnnnnoooonnnnnnn	777777743760771	CAM	No	2	2	4	2	1	3	3	3	1	ND	4	4	2	2	5	1	4	3	3	3	2	5	2	2	nnnnooooooonnnnoonnnnnnnnnnnnnnnooonnnnnnnoooooooonnnoooooooonnnnnnn	1	1	1	1	1
373	Abuja	61	nnnnnnnnnnnnnnnnnnnnnnooonnnnnnnoooonnnnnnn	777777743760771	CAM	Yes	2	2	4	2	3	3	3	M	1	6	4	M	2	2	5	1	4	3	3	M	M	M	M	2	nnnnooooooonnnnoonnnnnnnnnnnnnnnooonnnnnnnoooooooonnnoooooooonnnnnnn	0	1	1	1	1
374	Abuja	403	nnnnnnnnnnnnnnnnnnnnnnooonnnnnnnoooonnnonnn	777777743760731	CAM	No	2	2	4	2	4	3	2	3	1	3	3	4	2	2	5	1	4	3	3	3	13	5	2	2	nnnnooooooonnnnoonnnnnnnnnnnnnnnooonnnnnnnoooooooonnnooooooooonnnnnn	0	1	1	1	1
375	Abuja	1	oooooooooooooooooooooooooooooooooonnnnnnnnn	000000000003771	Beijing	No	2	4	4	2	1	3	3	4	2	6	4	4	4	2	5	1	5	3	3	4	3	8	2	3	ooooooooooooooooooooooooooooooooooooooooooooonnnnnnnnoooooooonnnnnnn	0	1	1	1	1
377	Abuja	61	nnnnnnnnnnnnnnnnnnnnnnooonnnnnnnoooonnnnnnn	777777743760771	CAM	No	2	2	4	2	1	3	3	3	1	6	4	4	2	2	5	1	4	3	3	3	8	5	2	2	nnnnooooooonnnnoonnnnnnnnnnnnnnnooonnnnnnnoooooooonnnoooooooonnnnnnn	0	1	1	1	1
378	Abuja	838	nnnnnnnnnnnnnnnnnnnnnnooonnnnnnnoooonnnnonn	777777743760751	CAM	No	2	2	4	2	1	3	3	3	1	5	4	4	2	2	5	1	5	3	3	3	M	5	2	2	nnnnooooooonnnnoonnnnnnnnnnnnnnnooonnnnnnnoooooooonnnoooooooononnnnn	0	1	1	1	1
382	Abuja	61	nnnnnnnnnnnnnnnnnnnnnnooonnnnnnnoooonnnnnnn	777777743760771	CAM	No	2	2	4	2	3	3	3	3	1	4	4	4	2	2	5	1	5	3	3	3	6	4	2	2	nnnnooooooonnnnoonnnnnnnnnnnnnnnooonnnnnnnoooooooonnnoooooooonnnnnnn	0	1	1	1	1
383	Abuja	61	nnnnnnnnnnnnnnnnnnnnnnooonnnnnnnoooonnnnnnn	777777743760771	CAM	No	2	2	4	2	1	3	3	3	1	5	4	4	2	2	5	1	5	3	3	3	11	ND	2	2	nnnnooooooonnnnoonnnnnnnnnnnnnnnooonnnnnnnoooooooonnnoooooooonnnnnnn	1	1	1	1	1
384	Nnewi	NEW8	nnnnnnoooooooooonnnnoooonnnnnnnnnnnnooonnnn	770003607777071	West African 1	No	2	1	4	2	1	4	4	2	2	X	3	3	4	2	4	2	4	3	3	2	3	2	3	2	nnnnnnnnnnnnnnoooooooooooonnnnoooonnnnnnnnnnnnnnnnoooooooooonnnnnnnn	0	1	1	1	1
385	Nnewi	838	nnnnnnnnnnnnnnnnnnnnnnooonnnnnnnoooonnnnonn	777777743760751	CAM	No	2	2	4	2	1	3	3	3	1	5	4	4	2	2	5	1	5	3	3	3	M	5	2	2	nnnnooooooonnnnoonnnnnnnnnnnnnnnooonnnnnnnoooooooonnnoooooooononnnnn	0	1	1	1	1
386	Nnewi	NEW11	nnnnnnnooooonnnnnnnnoooooooooooooooooooonnn	774077600000031	West African 1	No	2	3	4	2	1	ND	ND	2	ND	X	ND	3	ND	2	ND	ND	ND	3	ND	3	ND	ND	ND	ND	nnnnonnnnnnnnnnnnooooonnnnnnnnoooooooooooooooooonnoooooooooononnnnnn	13	0	0	1	0
387	Nnewi	NEW2	onnnnnnooooonnnnnnnnooooooooooooooooooooooo	374077600000000	West African 1	No	2	2	4	2	1	4	3	2	2	X	4	3	4	2	4	2	4	3	3	3	3	2	2	2	nonnnnnnnnnnnnnnnooooonnnnnnnnoooooooooooooooooooooooooooooooooooooo	0	1	1	1	1
388	Nnewi	61	nnnnnnnnnnnnnnnnnnnnnnooonnnnnnnoooonnnnnnn	777777743760771	CAM	No	2	3	4	2	1	3	3	4	1	6	4	4	2	2	5	1	5	3	3	3	ND	5	2	2	nnnnooooooonnnnoonnnnnnnnnnnnnnnooonnnnnnnoooooooonnnoooooooonnnnnnn	1	1	1	1	1
389	Nnewi	NEW16	nnnnnnnooooonnnnnnnnoooonnnonnnnnnnnooonnnn	774077607377071	West African 1	No	2	2	4	2	1	4	3	2	2	X	4	3	4	2	4	2	4	4	3	2	3	2	1	2	nnnnnnnnnnnnnnnnnooooonnnnnnnnoooonnnonnnnnnnnnnnnoooooooooonnnnnnnn	0	1	1	1	1
391	Nnewi	NEW4	nnonnnnnnnnnnnnnnnnnnnooonnnnnnnoooonnnnnnn	677777743760771	CAM	No	2	2	4	2	3	3	3	3	1	6	4	4	2	2	5	1	5	3	3	3	16	5	2	2	nnnoooooooonnnnoonnnnnnnnnnnnnnnooonnnnnnnoooooooonnnoooooooonnnnnnn	0	1	1	1	1
392	Nnewi	61	nnnnnnnnnnnnnnnnnnnnnnooonnnnnnnoooonnnnnnn	777777743760771	CAM	Yes	2	2	4	2	M	3	3	3	1	6	4	4	2	2	5	1	4	3	3	3	M	M	2	2	nnnnooooooonnnnoonnnnnnnnnnnnnnnooonnnnnnnoooooooonnnoooooooonnnnnnn	0	1	1	1	1
393	Nnewi	61	nnnnnnnnnnnnnnnnnnnnnnooonnnnnnnoooonnnnnnn	777777743760771	CAM	No	2	2	4	2	3	3	2	3	1	4	3	4	2	2	5	1	5	3	3	3	11	4	2	2	nnnnooooooonnnnoonnnnnnnnnnnnnnnooonnnnnnnoooooooonnnoooooooonnnnnnn	0	1	1	1	1
395	Nnewi	NEW6	nnnnonnnnnnnnnnnnnnnnnooonnnnnnnoooonnnnnnn	757777743760771	CAM	No	2	2	4	2	3	3	2	3	1	4	3	4	2	2	5	1	5	3	3	3	10	M	2	2	nnnnooooooononnoonnnnnnnnnnnnnnnooonnnnnnnoooooooonnnoooooooonnnnnnn	0	1	1	1	1
397	Nnewi	NEW15	nnnnnnnnnnnnnnnnnnnnnnooonnnnnnnoooonnnoooo	777777743760700	CAM	No	2	2	4	2	3	3	3	3	1	6	3	4	2	2	5	1	4	3	3	3	4	5	2	2	nnnnooooooonnnnoonnnnnnnnnnnnnnnooonnnnnnnoooooooonnnoooooooooooonnn	0	1	1	1	1
398	Nnewi	61	nnnnnnnnnnnnnnnnnnnnnnooonnnnnnnoooonnnnnnn	777777743760771	CAM	No	2	2	4	2	1	3	3	3	1	5	4	4	2	2	5	1	5	3	3	3	7	2	2	2	nnnnooooooonnnnoonnnnnnnnnnnnnnnooonnnnnnnoooooooonnnoooooooonnnnnnn	0	1	1	1	1
399	Abuja	NEW4	nnonnnnnnnnnnnnnnnnnnnooonnnnnnnoooonnnnnnn	677777743760771	CAM	No	2	2	4	2	1	3	3	3	1	6	4	4	2	2	5	1	5	3	3	3	16	5	2	2	nnnoooooooonnnnoonnnnnnnnnnnnnnnooonnnnnnnoooooooonnnoooooooonnnnnnn	0	1	1	1	1
400	Abuja	316	nnnnnnnnnnnnnnnnnnnnnnnnooooooonoooonnnonnn	777777770020731	H3	No	2	2	5	0	2	4	3	3	2	3	3	4	2	2	5	1	3	3	3	3	3	4	2	2	nnnnooooooonnnnoonnnnnnnnnnnnnnnnnooooooonoooooooonnnooooooooonnnnnn	0	1	1	1	1
401	Abuja	50	nnnnnnnnnnnnnnnnnnnnnnnnnnnnnnonoooonnnnnnn	777777777720771	H3	No	2	2	3	2	3	4	3	3	2	2	3	4	4	2	5	1	5	3	2	3	3	4	3	2	nnnnooooooonnnnoonnnnnnnnnnnnnnnnnnnnnnnonoooooooonnnoooooooonnnnnnn	0	1	1	1	1
402	Abuja	2088	nnnnnnnnnnnnnnnnnnnnnonnnnnnnnnnoooonnnonnn	777777737760731	T2	No	2	2	3	2	2	3	3	3	2	2	3	4	2	2	5	1	5	3	3	3	3	4	2	2	nnnnooooooonnnnoonnnnnnnnnnnnnnonnnnnnnnnnoooooooonnnooooooooonnnnnn	0	1	1	1	1
403	Abuja	50	nnnnnnnnnnnnnnnnnnnnnnnnnnnnnnonoooonnnnnnn	777777777720771	H3	No	2	2	3	2	3	4	3	3	2	2	3	4	4	2	5	1	5	3	2	3	3	4	3	2	nnnnooooooonnnnoonnnnnnnnnnnnnnnnnnnnnnnonoooooooonnnoooooooonnnnnnn	0	1	1	1	1
404	Abuja	61	nnnnnnnnnnnnnnnnnnnnnnooonnnnnnnoooonnnnnnn	777777743760771	CAM	No	2	2	4	2	3	3	3	3	1	5	4	4	2	2	5	1	5	3	3	3	16	5	2	2	onnnooooooonnnnoonnnnnnnnnnnnnnnooonnnnnnnoooooooonnnoooooooonnnnooo	0	1	1	1	1
407	Abuja	61	nnnnnnnnnnnnnnnnnnnnnnooonnnnnnnoooonnnnnnn	777777743760771	CAM	No	2	2	4	2	3	3	2	3	1	4	3	4	2	2	5	1	5	3	3	3	12	5	2	2	nnnnooooooonnnnoonnnnnnnnnnnnnnnooonnnnnnnoooooooonnnoooooooonnnnnnn	0	1	1	1	1
409	Abuja	1037	nnonnnnnonnnnnnonnnnnnnnnnnnnonnnnnnnnooooo	676773777677600	BOVIS1	No	2	2	5	2	2	2	3	3	2	3	4	3	4	3	4	2	6	3	3	3	2	3	1	2	nnnonnnnoonnnnnnnnonnnnnnonnnnnnnnnnnnnonnnnnnnnonnnoooooooooooooooo	0	1	1	1	1
410	Abuja	2550	nnnnnnnnnnnnonnnnnnnnnooonnnnnnnoooonnnnnnn	777737743760771	CAM	No	2	3	4	2	3	3	3	3	1	4	4	4	2	2	5	1	5	3	3	3	6	3	2	2	nnnnooooooonnnnoonnnnnonnnnnnnnnooonnnnnnnoooooooonnnoooooooonnnnnnn	0	1	1	1	1
411	Abuja	NEW5	nnnooooooooonnnnnnnnnnnnnnnnnnnnoooonnnoooo	700077777760700	T2	No	2	4	3	2	3	4	3	2	2	2	3	4	4	2	5	1	5	3	3	3	3	5	3	2	nnnnoooooooooooooooooonnnnnnnnnnnnnnnnnnnnoooooooonnnoooooooooooonnn	0	1	1	1	1
412	Abuja	ND	ND	ND	ND	?	2	2	4	2	1	3	ND	3	1	ND	4	4	2	2	5	ND	3	3	3	3	ND	ND	2	2	ND	5	0	0	0	0
413	Nnewi	61	nnnnnnnnnnnnnnnnnnnnnnooonnnnnnnoooonnnnnnn	777777743760771	CAM	No	2	2	4	2	3	3	3	3	1	5	4	4	2	2	5	1	5	3	3	3	18	5	2	2	nnnnooooooonnnnoonnnnnnnnnnnnnnnooonnnnnnnoooooooonnnoooooooonnnnnnn	0	1	1	1	1
415	Nnewi	NEW10	nnnnnnnoooooonooonnnooooooooooooonnoooonnnn	774021600006071	West African 1	No	2	3	4	2	1	4	4	2	2	X	4	3	4	2	4	2	4	4	3	2	3	2	3	2	nnnnnnnnnnnnnnnnnoooooonooonnnooooooooooooonnnonnnoooooooooonnnnnnnn	0	1	1	1	1
417	Nnewi	61	nnnnnnnnnnnnnnnnnnnnnnooonnnnnnnoooonnnnnnn	777777743760771	CAM	No	2	2	4	2	3	3	3	3	1	4	4	4	2	2	5	1	5	3	3	3	19	5	2	2	nnnnooooooonnnnoonnnnnnnnnnnnnnnooonnnnnnnoooooooonnnoooooooonnnnnnn	0	1	1	1	1
418	Nnewi	50	nnnnnnnnnnnnnnnnnnnnnnnnnnnnnnonoooonnnnnnn	777777777720771	H3	No	2	2	3	2	3	5	3	3	2	2	3	4	4	2	5	1	5	3	2	3	3	4	3	2	nnnnooooooonnnnoonnnnnnnnnnnnnnnnnnnnnnnonoooooooonnnoooooooonnnnnnn	0	1	1	1	1
419	Nnewi	115	nnnnnnnnnnnnnnonnnnnnnooonnnnnnnoooonnnnnnn	777767743760771	CAM	No	2	2	4	2	1	3	3	3	1	5	3	4	2	2	5	1	5	3	3	3	ND	5	2	2	nnnnooooooonnnnoonnnnnnnonnnnnnnooonnnnnnnoooonoooonnoooooooonnnnnnn	1	1	1	1	1
420	Nnewi	838	nnnnnnnnnnnnnnnnnnnnnnooonnnnnnnoooonnnnonn	777777743760751	CAM	No	2	2	4	2	1	3	3	3	1	5	4	4	2	2	5	1	5	3	3	3	16	5	2	2	nnnnooooooonnnnoonnnnnnnnnnnnnnnooonnnnnnnoooooooonnnoooooooononnnnn	0	1	1	1	1
421	Nnewi	61	nnnnnnnnnnnnnnnnnnnnnnooonnnnnnnoooonnnnnnn	777777743760771	CAM	No	2	2	4	2	1	3	3	3	1	5	3	4	2	2	5	1	5	3	3	3	ND	5	2	2	nnnnooooooonnnnoonnnnnnnnnnnnnnnooonnnnnnnoooooooonnnoooooooonnnnnnn	1	1	1	1	1
422	Nnewi	61	nnnnnnnnnnnnnnnnnnnnnnooonnnnnnnoooonnnnnnn	777777743760771	CAM	No	2	2	4	2	3	3	2	3	1	4	3	4	2	2	5	1	5	3	3	3	4	5	2	2	nnnnooooooonnnnoonnnnnnnnnnnnnnnooonnnnnnnoooooooonnnoooooooonnnnnnn	0	1	1	1	1
423	Nnewi	61	nnnnnnnnnnnnnnnnnnnnnnooonnnnnnnoooonnnnnnn	777777743760771	CAM	No	2	2	4	2	1	3	3	4	1	6	4	4	2	2	5	1	5	3	3	3	M	5	2	2	nnnnooooooonnnnoonnnnnnnnnnnnnnnooonnnnnnnoooooooonnnoooooooonnnnnnn	0	1	1	1	1
426	Abuja	838	nnnnnnnnnnnnnnnnnnnnnnooonnnnnnnoooonnnnonn	777777743760751	CAM	No	2	2	4	2	1	3	3	3	1	5	4	4	2	2	5	1	5	3	3	3	9	5	2	2	nnnnooooooonnnnoonnnnnnnnnnnnnnnooonnnnnnnoooooooonnnoooooooononnnnn	0	1	1	1	1
427	Nnewi	316	nnnnnnnnnnnnnnnnnnnnnnnnooooooonoooonnnonnn	777777770020731	H3	No	2	2	5	2	3	3	2	3	2	2	3	4	2	2	5	1	5	3	3	3	10	7	2	2	nnnnooooooonnnnoonnnnnnnnnnnnnnnnnooooooonoooooooonnnooooooooonnnnnn	0	1	1	1	1
433	Nnewi	61	nnnnnnnnnnnnnnnnnnnnnnooonnnnnnnoooonnnnnnn	777777743760771	CAM	No	2	2	4	2	3	3	3	3	1	5	4	4	2	2	5	1	5	3	3	3	20	5	2	2	nnnnooooooonnnnoonnnnnnnnnnnnnnnooonnnnnnnoooooooonnnoooooooonnnnnnn	0	1	1	1	1
439	Abuja	NEW5	nnnooooooooonnnnnnnnnnnnnnnnnnnnoooonnnoooo	700077777760700	T2	No	2	4	3	2	3	4	3	2	2	2	3	4	4	2	5	1	5	3	3	3	3	5	3	2	nnnnoooooooooooooooooonnnnnnnnnnnnnnnnnnnnoooooooonnnoooooooooooonnn	0	1	1	1	1
440	Abuja	61	nnnnnnnnnnnnnnnnnnnnnnooonnnnnnnoooonnnnnnn	777777743760771	CAM	No	2	2	4	2	1	3	3	3	1	6	4	4	2	2	5	1	5	3	3	3	5	5	2	2	nnnnooooooonnnnoonnnnnnnnnnnnnnnooonnnnnnnoooooooonnnoooooooonnnnnnn	0	1	1	1	1
441	Abuja	61	nnnnnnnnnnnnnnnnnnnnnnooonnnnnnnoooonnnnnnn	777777743760771	CAM	No	2	2	4	2	3	3	3	3	1	6	4	4	2	2	5	1	5	3	3	3	24	5	2	2	nnnnooooooonnnnoonnnnnnnnnnnnnnnooonnnnnnnoooooooonnnoooooooonnnnnnn	0	1	1	1	1
442	Abuja	61	nnnnnnnnnnnnnnnnnnnnnnooonnnnnnnoooonnnnnnn	777777743760771	CAM	No	2	2	4	2	3	3	3	3	1	4	4	4	2	2	5	1	5	3	3	3	ND	5	2	2	nnnnooooooonnnnoonnnnnnnnnnnnnnnooonnnnnnnoooooooonnnoooooooonnnnnnn	1	1	1	1	1
443	Abuja	new-b	ononnnnnonnnnnnonnnnnnnnnnnnnonnnnnnnnooooo	276773777677600	BOVIS1	No	2	2	5	3	2	2	3	3	2	3	5	3	4	5	4	2	5	3	3	3	2	4	1	2	oononnnnoonnnnnnnnonnnnnnonnnnnnnnnnnnnonnnnnnnnonnnoooooooooooooooo	0	1	1	1	1
444	Abuja	61	nnnnnnnnnnnnnnnnnnnnnnooonnnnnnnoooonnnnnnn	777777743760771	CAM	No	2	2	4	2	3	3	3	3	1	4	4	4	2	2	5	1	5	3	3	3	ND	5	2	2	nnnnooooooonnnnoonnnnnnnnnnnnnnnooonnnnnnnoooooooonnnoooooooonnnnnnn	1	1	1	1	1
445	Abuja	61	nnnnnnnnnnnnnnnnnnnnnnooonnnnnnnoooonnnnnnn	777777743760771	CAM	No	2	2	4	2	1	3	3	3	1	5	4	4	2	2	5	1	3	3	3	3	18	5	2	2	nnnnooooooonnnnoonnnnnnnnnnnnnnnooonnnnnnnoooooooonnnoooooooonnnnnnn	0	1	1	1	1
447	Nnewi	61	nnnnnnnnnnnnnnnnnnnnnnooonnnnnnnoooonnnnnnn	777777743760771	CAM	No	2	2	4	1	3	3	3	3	1	6	4	4	2	2	5	1	5	3	3	3	11	5	2	2	nnnnooooooonnnnoonnnnnnnnnnnnnnnooonnnnnnnoooooooonnnoooooooonnnnnnn	0	1	1	1	1
448	Nnewi	61	nnnnnnnnnnnnnnnnnnnnnnooonnnnnnnoooonnnnnnn	777777743760771	CAM	No	2	2	4	2	3	3	3	3	1	4	4	4	2	2	5	1	5	3	3	3	6	4	2	2	nnnnooooooonnnnoonnnnnnnnnnnnnnnooonnnnnnnoooooooonnnoooooooonnnnnnn	0	1	1	1	1
449	Nnewi	61	nnnnnnnnnnnnnnnnnnnnnnooonnnnnnnoooonnnnnnn	777777743760771	CAM	No	2	2	4	2	3	3	3	3	1	2	4	4	2	2	5	1	5	3	3	3	18	5	2	2	nnnnooooooonnnnoonnnnnnnnnnnnnnnooonnnnnnnoooooooonnnoooooooonnnnnnn	0	1	1	1	1
450	Nnewi	1056	nnnnnnnnnnoonnnnnnnnnnnnnnnnnnnnoooonnnonnn	777477777760731	T2	No	2	2	3	2	4	3	3	3	2	3	4	4	2	2	5	1	5	3	3	3	3	6	0	2	nnnnooooooonnnnoonnnoonnnnnnnnnnnnnnnnnnnnoooooooonnnooooooooonnnnnn	0	1	1	1	1
451	Nnewi	330	nnnnnnnooooonnnnnnnnoooonnnnnnnnnnnnoooonnn	774077607777031	West African 1	No	2	1	4	2	1	4	ND	2	2	X	4	3	4	2	4	2	4	4	3	2	4	ND	ND	2	nnnnnnnnnnnnnnnnnooooonnnnnnnnoooonnnnnnnnnnnnnnnnoooooooooononnnnnn	3	1	0	1	1
454	Abuja	61	nnnnnnnnnnnnnnnnnnnnnnooonnnnnnnoooonnnnnnn	777777743760771	CAM	No	2	2	4	2	3	3	3	3	1	6	4	4	2	2	5	1	5	3	3	3	ND	5	2	2	nnnnooooooonnnnoonnnnnnnnnnnnnnnooonnnnnnnoooooooonnnoooooooonnnnnnn	1	1	1	1	1
455	Abuja	ND	ND	ND	ND	?	2	4	3	2	3	4	ND	2	2	2	ND	ND	ND	2	5	ND	5	ND	ND	3	3	ND	3	2	ND	8	0	0	0	0
456	Nnewi	319	nonnnnnooooonnnnnnnnoooonnnnnnnnnnnnooonnnn	574077607777071	West African 1	No	2	1	4	2	1	4	4	2	1	X	4	3	4	2	4	2	4	3	3	2	3	5	3	2	nnonnnnnnnnnnnnnoooooonnnnnnnnoooonnnnnnnnnnnnnnnnoooooooooonnnnnnnn	0	1	1	1	1
457	Nnewi	53	nnnnnnnnnnnnnnnnnnnnnnnnnnnnnnnnoooonnnnnnn	777777777760771	T1	No	2	2	4	2	1	3	3	3	1	1	M	4	2	2	5	1	5	3	3	3	M	M	2	2	nnnnooooooonnnnoonnnnnnnnnnnnnnnnnnnnnnnnnoooooooonnnoooooooonnnnnnn	0	1	1	1	1
458	Nnewi	316	nnnnnnnnnnnnnnnnnnnnnnnnooooooonoooonnnonnn	777777770020731	H3	No	2	2	5	2	3	3	2	3	2	2	3	4	2	2	5	1	5	3	3	3	10	7	2	2	nnnnooooooonnnnoonnnnnnnnnnnnnnnnnooooooonoooooooonnnooooooooonnnnnn	0	1	1	1	1
459	Nnewi	NEW12	nnnnnnnnonnnnnnnnnnnnnooonnnnnnnoooonnnnnnn	776777743760771	CAM	No	2	2	4	2	1	3	3	3	1	5	4	4	2	2	5	1	5	3	3	3	4	5	2	2	nnnnooooooonnnnoononnnnnnnnnnnnnooonnnnnnnoooooooonnnoooooooonnnnnnn	0	1	1	1	1
460	Nnewi	61	nnnnnnnnnnnnnnnnnnnnnnooonnnnnnnoooonnnnnnn	777777743760771	CAM	No	2	2	4	2	1	3	3	3	1	6	4	4	2	2	5	1	5	3	3	3	3	5	2	2	nnnnooooooonnnnoonnnnnnnnnnnnnnnooonnnnnnnoooooooonnnoooooooonnnnnnn	0	1	1	1	1
462	Nnewi	NEW12	nnnnnnnnonnnnnnnnnnnnnooonnnnnnnoooonnnnnnn	776777743760771	CAM	No	2	2	4	2	1	3	3	3	1	5	4	4	2	2	5	1	5	3	3	3	ND	ND	2	2	nnnnooooooonnnnoononnnnnnnnnnnnnooonnnnnnnoooooooonnnoooooooonnnnnnn	2	1	0	1	1
467	Nnewi	316	nnnnnnnnnnnnnnnnnnnnnnnnooooooonoooonnnonnn	777777770020731	H3	No	2	2	5	2	3	3	2	3	2	2	3	4	2	2	5	1	5	3	3	3	10	7	2	2	nnnnooooooonnnnoonnnnnnnnnnnnnnnnnooooooonoooooooonnnooooooooonnnnnn	0	1	1	1	1
469	Nnewi	NEW12	nnnnnnnnonnnnnnnnnnnnnooonnnnnnnoooonnnnnnn	776777743760771	CAM	No	2	2	4	2	1	3	3	3	1	5	4	4	2	2	5	1	5	3	3	3	9	5	2	2	nnnnooooooonnnnoononnnnnnnnnnnnnooonnnnnnnoooooooonnnoooooooonnnnnnn	0	1	1	1	1
470	Nnewi	ND	ND	ND	ND	?	2	2	ND	2	3	3	2	3	1	2	3	4	2	2	5	1	5	ND	3	ND	ND	ND	ND	2	ND	6	0	0	0	0
476	Nnewi	316	nnnnnnnnnnnnnnnnnnnnnnnnooooooonoooonnnonnn	777777770020731	H3	No	2	2	5	2	3	3	2	3	2	2	3	4	2	2	5	1	5	3	3	3	10	7	2	2	nnnnooooooonnnnoonnnnnnnnnnnnnnnnnooooooonoooooooonnnooooooooonnnnnn	0	1	1	1	1
477	Nnewi	NEW3	nonnnooonnnnnnnnnnnnnnnoonnnnnnnoooonnnonnn	561777763760731	T2	No	2	2	4	2	4	3	3	3	2	3	3	4	2	2	5	1	5	3	3	2	3	4	2	2	nnonooooooonnooooonnnnnnnnnnnnnnnoonnnnnnnoooooooonnnooooooooonnnnnn	0	1	1	1	1
479	Abuja	331	nnnnnnnooooonnnnnnnnoooonnnnnnnnnnnnooonnnn	774077607777071	West African 1	No	2	3	4	2	1	4	4	2	2	X	2	3	4	2	4	2	4	4	3	2	4	2	3	2	nnnnnnnnnnnnnnnnnooooonnnnnnnnoooonnnnnnnnnnnnnonnoooooooooonnnnnnnn	0	1	1	1	1
482	Abuja	61	nnnnnnnnnnnnnnnnnnnnnnooonnnnnnnoooonnnnnnn	777777743760771	CAM	No	2	2	4	2	1	3	3	3	1	4	4	4	2	2	5	1	5	3	3	3	ND	5	2	2	nnnnooooooonnnnoonnnnnnnnnnnnnnnooonnnnnnnoooooooonnnoooooooonnnnnnn	1	1	1	1	1
483	Abuja	316	nnnnnnnnnnnnnnnnnnnnnnnnooooooonoooonnnonnn	777777770020731	H3	No	2	2	5	2	3	3	2	3	2	2	3	4	2	2	5	1	5	3	3	3	10	7	2	2	nnnnooooooonnnnoonnnnnnnnnnnnnnnnnooooooonoooooooonnnooooooooonnnnnn	0	1	1	1	1
485	Abuja	61	nnnnnnnnnnnnnnnnnnnnnnooonnnnnnnoooonnnnnnn	777777743760771	CAM	No	2	2	4	2	1	3	3	3	1	4	4	4	2	2	5	1	5	3	3	3	26	5	2	2	nnnnooooooonnnnoonnnnnnnnnnnnnnnooonnnnnnnoooooooonnnoooooooonnnnnnn	0	1	1	1	1
486	Abuja	316	nnnnnnnnnnnnnnnnnnnnnnnnooooooonoooonnnonnn	777777770020731	H3	No	2	2	5	2	3	3	2	3	2	2	3	4	2	2	5	1	5	3	3	3	10	7	2	2	nnnnooooooonnnnoonnnnnnnnnnnnnnnnnooooooonoooooooonnnooooooooonnnnnn	0	1	1	1	1
487	Abuja	61	nnnnnnnnnnnnnnnnnnnnnnooonnnnnnnoooonnnnnnn	777777743760771	CAM	No	2	2	4	2	3	3	3	3	1	4	4	4	2	2	5	1	5	3	3	3	11	5	2	2	nnnnooooooonnnnoonnnnnnnnnnnnnnnooonnnnnnnoooooooonnnoooooooonnnnnnn	0	1	1	1	1
489	Abuja	316	nnnnnnnnnnnnnnnnnnnnnnnnooooooonoooonnnonnn	777777770020731	H3	No	2	2	5	2	3	3	2	3	2	2	3	4	2	2	5	1	5	3	3	3	10	7	2	2	nnnnooooooonnnnoonnnnnnnnnnnnnnnnnooooooonoooooooonnnooooooooonnnnnn	0	1	1	1	1
490	Abuja	NEW3	nonnnooonnnnnnnnnnnnnnnoonnnnnnnoooonnnonnn	561777763760731	T2	No	2	2	4	2	4	3	3	3	2	3	3	4	2	2	5	1	5	3	3	2	3	4	2	2	nnonooooooonnooooonnnnnnnnnnnnnnnoonnnnnnnoooooooonnnooooooooonnnnnn	0	1	1	1	1
491	Abuja	331	nnnnnnnooooonnnnnnnnoooonnnnnnnnnnnnooonnnn	774077607777071	West African 1	No	2	3	4	2	1	4	4	2	2	X	3	3	4	2	4	2	4	4	3	2	3	2	3	2	nnnnnnnnnnnnnnnnnooooonnnnnnnnoooonnnnnnnnnnnnnnnnoooooooooonnnnnnnn	0	1	1	1	1
493	Abuja	61	nnnnnnnnnnnnnnnnnnnnnnooonnnnnnnoooonnnnnnn	777777743760771	CAM	No	2	2	4	2	1	3	3	3	1	6	4	4	2	2	5	1	5	3	3	3	5	5	2	2	nnnnooooooonnnnoonnnnnnnnnnnnnnnooonnnnnnnoooooooonnnoooooooonnnnnnn	0	1	1	1	1
494	Abuja	61	nnnnnnnnnnnnnnnnnnnnnnooonnnnnnnoooonnnnnnn	777777743760771	CAM	No	2	2	4	2	1	3	3	3	1	6	4	4	2	2	5	1	5	3	3	3	5	5	2	2	nnnnooooooonnnnoonnnnnnnnnnnnnnnooonnnnnnnoooooooonnnoooooooonnnnnnn	0	1	1	1	1
496	Abuja	61	nnnnnnnnnnnnnnnnnnnnnnooonnnnnnnoooonnnnnnn	777777743760771	CAM	No	2	2	4	2	1	3	3	3	1	4	4	4	2	2	5	1	5	3	3	3	3	5	2	2	nnnnooooooonnnnoonnnnnnnnnnnnnnnooonnnnnnnoooooooonnnoooooooonnnnnnn	0	1	1	1	1
498	Abuja	NEW16	nnnnnnnooooonnnnnnnnoooonnnonnnnnnnnooonnnn	774077607377071	West African 1	No	2	3	4	2	1	4	3	2	2	X	4	3	4	2	4	2	4	4	3	2	3	2	1	2	nnnnnnnnnnnnnnnnnooooonnnnnnnnoooonnnonnnnnnnnnnnnoooooooooonnnnnnnn	0	1	1	1	1
499	Abuja	61	nnnnnnnnnnnnnnnnnnnnnnooonnnnnnnoooonnnnnnn	777777743760771	CAM	No	2	2	4	2	3	3	3	3	1	5	4	4	2	2	5	1	5	3	3	3	27	5	2	2	nnnnooooooonnnnoonnnnnnnnnnnnnnnooonnnnnnnoooooooonnnoooooooonnnnnnn	0	1	1	1	1
500	Abuja	61	nnnnnnnnnnnnnnnnnnnnnnooonnnnnnnoooonnnnnnn	777777743760771	CAM	No	2	2	4	2	1	3	3	3	1	4	4	4	2	2	5	1	5	3	3	3	15	5	2	2	nnnnooooooonnnnoonnnnnnnnnnnnnnnooonnnnnnnoooooooonnnoooooooonnnnnnn	0	1	1	1	1
501	Abuja	61	nnnnnnnnnnnnnnnnnnnnnnooonnnnnnnoooonnnnnnn	777777743760771	CAM	No	2	2	4	2	1	3	3	3	1	4	4	4	2	2	5	1	5	3	3	3	ND	5	2	2	nnnnooooooonnnnoonnnnnnnnnnnnnnnooonnnnnnnoooooooonnnoooooooonnnnnnn	1	1	1	1	1
502	Abuja	61	nnnnnnnnnnnnnnnnnnnnnnooonnnnnnnoooonnnnnnn	777777743760771	CAM	No	2	3	4	2	3	3	3	3	1	4	4	4	2	2	5	1	5	3	3	3	3	5	2	2	nnnnooooooonnnnoonnnnnnnnnnnnnnnooonnnnnnnoooooooonnnoooooooonnnnnnn	0	1	1	1	1
503	Abuja	1204	nnnnnnnnnnnnnnnooooooooooooooooooooonnnonnn	777770000000731	U	No	2	2	2	2.5	3	3	3	3	2	1	4	4	2	2	5	1	5	3	3	2	2	6	2	2	nnnnooooooonnnnoonnnnnnnnooooooooooooooooooooooooonnnooooooooonnnnnn	0	1	1	1	1
504	Abuja	61	nnnnnnnnnnnnnnnnnnnnnnooonnnnnnnoooonnnnnnn	777777743760771	CAM	No	2	2	4	2	3	3	3	3	1	6	4	4	2	2	5	1	5	3	3	3	16	5	2	2	nnnnooooooonnnnoonnnnnnnnnnnnnnnooonnnnnnnoooooooonnnoooooooonnnnnnn	0	1	1	1	1
506	Abuja	61	nnnnnnnnnnnnnnnnnnnnnnooonnnnnnnoooonnnnnnn	777777743760771	CAM	No	2	2	4	2	3	3	3	3	1	5	4	4	2	2	5	1	5	3	3	3	ND	5	2	2	nnnnooooooonnnnoonnnnnnnnnnnnnnnooonnnnnnnoooooooonnnoooooooonnnnnnn	1	1	1	1	1
507	Nnewi	316	nnnnnnnnnnnnnnnnnnnnnnnnooooooonoooonnnonnn	777777770020731	H3	No	2	2	5	0	2	4	3	3	2	3	3	4	2	2	5	1	5	3	3	3	3	4	2	2	ND	0	1	1	1	1
508	Abuja	61	nnnnnnnnnnnnnnnnnnnnnnooonnnnnnnoooonnnnnnn	777777743760771	CAM	Yes	2	2	4	2	1	3	3	3	1	1	M	4	2	2	5	1	5	3	3	3	M	M	2	2	nnnnooooooonnnnoonnnnnnnnnnnnnnnooonnnnnnnoooooooonnnoooooooonnnnnnn	0	1	1	1	1
509	Abuja	61	nnnnnnnnnnnnnnnnnnnnnnooonnnnnnnoooonnnnnnn	777777743760771	CAM	No	2	2	4	2	1	3	3	3	1	6	4	4	2	2	5	1	5	3	3	3	3	5	2	2	nnnnooooooonnnnoonnnnnnnnnnnnnnnooonnnnnnnoooooooonnnoooooooonnnnnnn	0	1	1	1	1
510	Abuja	61	nnnnnnnnnnnnnnnnnnnnnnooonnnnnnnoooonnnnnnn	777777743760771	CAM	No	2	2	4	2	3	3	3	3	1	3	4	4	2	2	5	1	5	3	3	3	16	5	2	2	nnnnooooooonnnnoonnnnnnnnnnnnnnnooonnnnnnnoooooooonnnoooooooonnnnnnn	0	1	1	1	1
511	Abuja	61	nnnnnnnnnnnnnnnnnnnnnnooonnnnnnnoooonnnnnnn	777777743760771	CAM	No	2	2	4	2	M	3	3	3	1	6	4	4	2	2	5	1	M	3	3	3	16	5	2	2	nnnnooooooonnnnoonnnnnnnnnnnnnnnooonnnnnnnoooooooonnnoooooooonnnnnnn	0	1	1	1	1
512	Abuja	new-f	nonnnnnnnnnnnnnnnnnnnnooonnnnnnnoooonnnnnnn	577777743760771	CAM	No	2	1	4	2	1	2	3	3	1	6	4	4	2	2	5	1	5	3	3	3	ND	5	2	2	nnonooooooonnnnoonnnnnnnnnnnnnnnooonnnnnnnoooooooonnnoooooooonnnnnnn	1	1	1	1	1
514	Nnewi	848	nnnonnnnnnnnnnnnnnnnnnnnnnnnnnnnoooonnnonnn	737777777760731	T2	No	2	2	3	2	3	3	3	3	2	3	3	4	2	2	5	1	3	3	3	3	3	5	2	2	nnnnoooooooonnnoonnnnnnnnnnnnnnnnnnnnnnnnnoooooooonnnooooooooonnnnnn	0	1	1	1	1
517	Nnewi	52	nnnnnnnnnnnnnnnnnnnnnnnnnnnnnnnnoooonnnonnn	777777777760731	T2	No	2	2	3	2	6	3	3	3	2	3	4	4	2	2	5	1	5	3	2	3	2	5	2	2	nnnnooooooonnnnoonnnnnnnnnnnnnnnnnnnnnnnnnoooooooonnnooooooooonnnnnn	0	1	1	1	1
520	Nnewi	ND	ND	ND	ND	?	2	2	ND	2	ND	ND	3	ND	1	ND	ND	ND	2	2	ND	1	ND	3	3	3	3	5	2	2	ND	9	0	0	0	0
521	Nnewi	61	nnnnnnnnnnnnnnnnnnnnnnooonnnnnnnoooonnnnnnn	777777743760771	CAM	No	2	2	4	2	3	3	2	3	1	2	4	4	2	2	5	1	5	3	3	3	10	4	2	2	nnnnooooooonnnnoonnnnnnnnnnnnnnnooonnnnnnnoooooooonnnoooooooonnnnnnn	0	1	1	1	1
523	Nnewi	52	nnnnnnnnnnnnnnnnnnnnnnnnnnnnnnnnoooonnnonnn	777777777760731	T2	No	2	2	3	2	ND	3	ND	3	2	3	4	4	2	2	5	1	5	3	2	3	2	ND	2	2	nnnnooooooonnnnoonnnnnnnnnnnnnnnnnnnnnnnnnoooooooonnnooooooooonnnnnn	3	1	0	1	1
524	Nnewi	61	nnnnnnnnnnnnnnnnnnnnnnooonnnnnnnoooonnnnnnn	777777743760771	CAM	No	2	2	4	2	1	3	3	3	1	5	4	4	2	2	5	1	5	3	3	3	11	4	2	2	nnnnooooooonnnnoonnnnnnnnnnnnnnnooonnnnnnnoooooooonnnoooooooonnnnnnn	0	1	1	1	1
526	Nnewi	61	nnnnnnnnnnnnnnnnnnnnnnooonnnnnnnoooonnnnnnn	777777743760771	CAM	No	2	2	4	1	3	3	3	3	1	6	4	4	2	2	5	1	5	3	3	3	11	5	2	2	nnnnooooooonnnnoonnnnnnnnnnnnnnnooonnnnnnnoooooooonnnoooooooonnnnnnn	0	1	1	1	1
527	Nnewi	50	nnnnnnnnnnnnnnnnnnnnnnnnnnnnnnonoooonnnnnnn	777777777720771	H3	No	2	2	3	2	2	5	3	3	2	3	3	3	4	2	5	1	5	3	3	3	3	5	3	2	nnnnooooooonnnnoonnnnnnnnnnnnnnnnnnnnnnnonoooooooonnnoooooooonnnnnno	0	1	1	1	1
528	Nnewi	61	nnnnnnnnnnnnnnnnnnnnnnooonnnnnnnoooonnnnnnn	777777743760771	CAM	No	2	2	4	2	3	3	3	3	1	5	4	4	2	2	5	1	5	3	3	3	4	5	2	2	nnnnooooooonnnnoonnnnnnnnnnnnnnnooonnnnnnnoooooooonnnoooooooonnnnnnn	0	1	1	1	1
																															Totals		404	377	412	404
																															% (out of 423)		95.5083	89.1253	97.3995	95.5083
									329

## Sheet: CAM
SerialNumber	Hospital Area	SIT	Spoligotyping 43 spacers	Octal value	Clade	Sub-clade CAM	Mixed infection	MIRU02 (0154)	Mtub04 (0424)	ETR C (0577)	ETRD (0580)	MIRU40 (0802)	MIRU10 (0960)	MIRU16 (1644)	Mtub21 (1955)	MIRU20 (2059)	QUB11b (2163)	ETR A (2165)	Mtub29 (2347)	Mtub30 (2401)	ETR B (2461)	MIRU23 (2531)	MIRU24 (2687)	MIRU26 (2996)	MIRU27 (3007)	Mtub34 (3171)	ETR E (3192)	Mtub39 (3690)	QUB26 (4052)	QUB4156 (4156)	MIRU39 (4348)	Spoligotyping 68 spacers	Nb untyped of VNTRs	Epi-valid (nb VNTR>19)	Epi-high quality(nb VNTR>22)	Spoligo valid	Complete genotype ok
49	Ibadan	61	nnnnnnnnnnnnnnnnnnnnnnooonnnnnnnoooonnnnnnn	777777743760771	CAM	I	No	2	2	4	2	3	3	3	3	1	5	4	4	2	2	5	1	5	3	3	3	ND	5	2	2	nnnnooooooonnnnoonnnnnnnnnnnnnnnooonnnnnnnoooooooonnnoooooooonnnnnnn	1	1	1	1	1
57	Nnewi	61	nnnnnnnnnnnnnnnnnnnnnnooonnnnnnnoooonnnnnnn	777777743760771	CAM	I	No	2	2	4	2	3	3	3	3	1	5	4	4	2	2	5	1	5	3	3	3	3	5	2	2	nnnnooooooonnnnoonnnnnnnnnnnnnnnooonnnnnnnoooooooonnnoooooooonnnnnnn	0	1	1	1	1
129	Ibadan	61	nnnnnnnnnnnnnnnnnnnnnnooonnnnnnnoooonnnnnnn	777777743760771	CAM	I	No	2	2	4	2	3	3	3	3	1	5	4	4	2	2	5	1	5	3	3	3	18	5	2	2	nnnnooooooonnnnoonnnnnnnnnnnnnnnooonnnnnnnoooooooonnnoooooooonnnnnnn	0	1	1	1	1
133	Ibadan	61	nnnnnnnnnnnnnnnnnnnnnnooonnnnnnnoooonnnnnnn	777777743760771	CAM	I	No	2	2	4	2	3	3	3	3	1	5	4	4	2	2	5	1	5	3	3	3	17	5	2	2	nnnnooooooonnnnoonnnnnnnnnnnnnnnooonnnnnnnoooooooonnnoooooooonnnnnnn	0	1	1	1	1
177	Abuja	61	nnnnnnnnnnnnnnnnnnnnnnooonnnnnnnoooonnnnnnn	777777743760771	CAM	I	No	2	2	4	2	3	3	3	3	1	5	4	4	2	2	5	1	5	3	3	3	15	5	2	2	nnnnooooooonnnnoonnnnnnnnnnnnnnnooonnnnnnnoooooooonnnoooooooonnnnnnn	0	1	1	1	1
214	Ibadan	61	nnnnnnnnnnnnnnnnnnnnnnooonnnnnnnoooonnnnnnn	777777743760771	CAM	I	No	2	2	4	2	3	3	3	3	1	5	4	4	2	2	5	1	5	3	3	3	26	5	2	2	nnnnooooooonnnnoonnnnnnnnnnnnnnnooonnnnnnnoooooooonnnoooooooonnnnnnn	0	1	1	1	1
253	Nnewi	61	nnnnnnnnnnnnnnnnnnnnnnooonnnnnnnoooonnnnnnn	777777743760771	CAM	I	No	2	2	4	2	3	3	3	3	1	5	4	4	2	2	5	1	5	3	3	3	14	5	2	2	nnnnooooooonnnnoonnnnnnnnnnnnnnnooonnnnnnnoooooooonnnoooooooonnnnnnn	0	1	1	1	1
341	Nnewi	61	nnnnnnnnnnnnnnnnnnnnnnooonnnnnnnoooonnnnnnn	777777743760771	CAM	I	No	2	2	4	2	3	3	3	3	1	5	4	4	2	2	5	1	5	3	3	3	M	5	2	2	nnnnooooooonnnnoonnnnnnnnnnnnnnnooonnnnnnnoooooooonnnoooooooonnnnnnn	0	1	1	1	1
347	Nnewi	61	nnnnnnnnnnnnnnnnnnnnnnooonnnnnnnoooonnnnnnn	777777743760771	CAM	I	No	2	2	4	2	3	3	3	3	1	5	4	4	2	2	5	1	5	3	3	3	18	5	2	2	nnnnooooooonnnnoonnnnnnnnnnnnnnnooonnnnnnnoooooooonnnoooooooonnnnnnn	0	1	1	1	1
348	Nnewi	61	nnnnnnnnnnnnnnnnnnnnnnooonnnnnnnoooonnnnnnn	777777743760771	CAM	I	No	2	2	4	2	3	3	3	3	1	5	4	4	2	2	5	1	5	3	3	3	18	5	2	2	nnnnooooooonnnnoonnnnnnnnnnnnnnnooonnnnnnnoooooooonnnoooooooonnnnnnn	0	1	1	1	1
351	Abuja	61	nnnnnnnnnnnnnnnnnnnnnnooonnnnnnnoooonnnnnnn	777777743760771	CAM	I	No	2	2	4	2	3	3	3	3	1	5	4	4	2	2	5	1	5	3	3	3	18	5	2	2	nnnnooooooonnnnoonnnnnnnnnnnnnnnooonnnnnnnoooooooonnnoooooooonnnnnnn	0	1	1	1	1
360	Nnewi	61	nnnnnnnnnnnnnnnnnnnnnnooonnnnnnnoooonnnnnnn	777777743760771	CAM	I	No	2	2	4	2	3	3	3	3	1	5	4	4	2	2	5	1	5	3	3	3	18	5	2	2	nnnnooooooonnnnoonnnnnnnnnnnnnnnooonnnnnnnoooooooonnnoooooooonnnnnnn	0	1	1	1	1
368	Abuja	61	nnnnnnnnnnnnnnnnnnnnnnooonnnnnnnoooonnnnnnn	777777743760771	CAM	I	No	2	2	4	2	3	3	3	3	1	5	4	4	2	2	5	1	5	3	3	3	ND	5	2	2	nnnnooooooonnnnoonnnnnnnnnnnnnnnooonnnnnnnoooooooonnnoooooooonnnnnnn	1	1	1	1	1
371	Abuja	61	nnnnnnnnnnnnnnnnnnnnnnooonnnnnnnoooonnnnnnn	777777743760771	CAM	I	No	2	2	4	2	3	3	3	3	1	5	4	4	2	2	5	1	5	3	3	3	20	5	2	2	nnnnooooooonnnnoonnnnnnnnnnnnnnnooonnnnnnnoooooooonnnoooooooonnnnnnn	0	1	1	1	1
413	Nnewi	61	nnnnnnnnnnnnnnnnnnnnnnooonnnnnnnoooonnnnnnn	777777743760771	CAM	I	No	2	2	4	2	3	3	3	3	1	5	4	4	2	2	5	1	5	3	3	3	18	5	2	2	nnnnooooooonnnnoonnnnnnnnnnnnnnnooonnnnnnnoooooooonnnoooooooonnnnnnn	0	1	1	1	1
433	Nnewi	61	nnnnnnnnnnnnnnnnnnnnnnooonnnnnnnoooonnnnnnn	777777743760771	CAM	I	No	2	2	4	2	3	3	3	3	1	5	4	4	2	2	5	1	5	3	3	3	20	5	2	2	nnnnooooooonnnnoonnnnnnnnnnnnnnnooonnnnnnnoooooooonnnoooooooonnnnnnn	0	1	1	1	1
499	Abuja	61	nnnnnnnnnnnnnnnnnnnnnnooonnnnnnnoooonnnnnnn	777777743760771	CAM	I	No	2	2	4	2	3	3	3	3	1	5	4	4	2	2	5	1	5	3	3	3	27	5	2	2	nnnnooooooonnnnoonnnnnnnnnnnnnnnooonnnnnnnoooooooonnnoooooooonnnnnnn	0	1	1	1	1
506	Abuja	61	nnnnnnnnnnnnnnnnnnnnnnooonnnnnnnoooonnnnnnn	777777743760771	CAM	I	No	2	2	4	2	3	3	3	3	1	5	4	4	2	2	5	1	5	3	3	3	ND	5	2	2	nnnnooooooonnnnoonnnnnnnnnnnnnnnooonnnnnnnoooooooonnnoooooooonnnnnnn	1	1	1	1	1
528	Nnewi	61	nnnnnnnnnnnnnnnnnnnnnnooonnnnnnnoooonnnnnnn	777777743760771	CAM	I	No	2	2	4	2	3	3	3	3	1	5	4	4	2	2	5	1	5	3	3	3	4	5	2	2	nnnnooooooonnnnoonnnnnnnnnnnnnnnooonnnnnnnoooooooonnnoooooooonnnnnnn	0	1	1	1	1
404	Abuja	61	nnnnnnnnnnnnnnnnnnnnnnooonnnnnnnoooonnnnnnn	777777743760771	CAM	I	No	2	2	4	2	3	3	3	3	1	5	4	4	2	2	5	1	5	3	3	3	16	5	2	2	onnnooooooonnnnoonnnnnnnnnnnnnnnooonnnnnnnoooooooonnnoooooooonnnnooo	0	1	1	1	1
123	Nnewi	852	nooooooooooooooonnnnnnooonnnnnnnoooonnnnnnn	400003743760771	CAM	I	No	2	2	4	2	3	3	3	3	1	5	4	4	2	2	5	1	5	3	3	3	ND	5	2	2	nnoooooooooooooooooooooooonnnnnnooonnnnnnnoooooooonnnoooooooonnnnnnn	1	1	1	1	1
279	Nnewi	852	nooooooooooooooonnnnnnooonnnnnnnoooonnnnnnn	400003743760771	CAM	I	No	2	2	4	2	3	3	3	3	1	5	4	4	2	2	5	1	5	3	3	3	16	5	2	2	nnoooooooooooooooooooooooonnnnnnooonnnnnnnoooooooonnnoooooooonnnnnnn	0	1	1	1	1
314	Nnewi	852	nooooooooooooooonnnnnnooonnnnnnnoooonnnnnnn	400003743760771	CAM	I	No	2	2	4	2	3	3	3	3	1	5	4	4	2	2	5	1	5	3	3	3	16	5	2	2	nnoooooooooooooooooooooooonnnnnnooonnnnnnnoooooooonnnoooooooonnnnnnn	0	1	1	1	1
2	Abuja	61	nnnnnnnnnnnnnnnnnnnnnnooonnnnnnnoooonnnnnnn	777777743760771	CAM	II	No	2	2	4	2	3	3	3	3	1	6	4	4	2	2	5	1	5	3	3	3	22	5	2	2	nnnnooooooonnnnoonnnnnnnnnnnnnnnooonnnnnnnoooooooonnnoooooooonnnnnnn	0	1	1	1	1
13	Ibadan	61	nnnnnnnnnnnnnnnnnnnnnnooonnnnnnnoooonnnnnnn	777777743760771	CAM	II	No	2	2	4	2	3	3	3	3	1	6	4	4	2	2	5	1	5	3	3	3	ND	5	2	2	nnnnooooooonnnnoonnnnnnnnnnnnnnnooonnnnnnnoooooooonnnoooooooonnnnnnn	1	1	1	1	1
29	Nnewi	61	nnnnnnnnnnnnnnnnnnnnnnooonnnnnnnoooonnnnnnn	777777743760771	CAM	II	No	2	2	4	2	3	3	3	3	1	6	4	4	2	2	5	1	5	3	3	3	15	5	2	2	nnnnooooooonnnnoonnnnnnnnnnnnnnnooonnnnnnnoooooooonnnoooooooonnnnnnn	0	1	1	1	1
45	Ibadan	61	nnnnnnnnnnnnnnnnnnnnnnooonnnnnnnoooonnnnnnn	777777743760771	CAM	II	No	2	2	4	2	3	3	3	3	1	6	4	4	2	2	5	1	5	3	3	3	11	5	2	2	nnnnooooooonnnnoonnnnnnnnnnnnnnnooonnnnnnnoooooooonnnoooooooonnnnnnn	0	1	1	1	1
83	Ibadan	61	nnnnnnnnnnnnnnnnnnnnnnooonnnnnnnoooonnnnnnn	777777743760771	CAM	II	No	2	2	4	2	3	3	3	3	1	6	4	4	2	2	5	1	5	3	3	3	22	5	2	2	nnnnooooooonnnnoonnnnnnnnnnnnnnnooonnnnnnnoooooooonnnoooooooonnnnnnn	0	1	1	1	1
84	Ibadan	61	nnnnnnnnnnnnnnnnnnnnnnooonnnnnnnoooonnnnnnn	777777743760771	CAM	II	No	2	2	4	2	3	3	3	3	1	6	4	4	2	2	5	1	5	3	3	3	18	5	2	2	nnnnooooooonnnnoonnnnnnnnnnnnnnnooonnnnnnnoooooooonnnoooooooonnnnnnn	0	1	1	1	1
108	Nnewi	61	nnnnnnnnnnnnnnnnnnnnnnooonnnnnnnoooonnnnnnn	777777743760771	CAM	II	No	2	2	4	2	3	3	3	3	1	6	4	4	2	2	5	1	5	3	3	3	17	5	2	2	nnnnooooooonnnnoonnnnnnnnnnnnnnnooonnnnnnnoooooooonnnoooooooonnnnnnn	0	1	1	1	1
141	Nnewi	61	nnnnnnnnnnnnnnnnnnnnnnooonnnnnnnoooonnnnnnn	777777743760771	CAM	II	No	2	2	4	2	3	3	3	3	1	6	4	4	2	2	5	1	5	3	3	3	20	5	2	2	nnnnooooooonnnnoonnnnnnnnnnnnnnnooonnnnnnnoooooooonnnoooooooonnnnnnn	0	1	1	1	1
201	Abuja	61	nnnnnnnnnnnnnnnnnnnnnnooonnnnnnnoooonnnnnnn	777777743760771	CAM	II	No	2	2	4	2	3	3	3	3	1	6	4	4	2	2	5	1	5	3	3	3	18	5	2	2	nnnnooooooonnnnoonnnnnnnnnnnnnnnooonnnnnnnoooooooonnnoooooooonnnnnnn	0	1	1	1	1
211	Abuja	61	nnnnnnnnnnnnnnnnnnnnnnooonnnnnnnoooonnnnnnn	777777743760771	CAM	II	No	2	2	4	2	3	3	3	3	1	6	4	4	2	2	5	1	5	3	3	3	20	5	2	2	nnnnooooooonnnnoonnnnnnnnnnnnnnnooonnnnnnnoooooooonnnoooooooonnnnnnn	0	1	1	1	1
269	Nnewi	61	nnnnnnnnnnnnnnnnnnnnnnooonnnnnnnoooonnnnnnn	777777743760771	CAM	II	No	2	2	4	2	3	3	3	3	1	6	4	4	2	2	5	1	5	3	3	3	14	5	2	2	nnnnooooooonnnnoonnnnnnnnnnnnnnnooonnnnnnnoooooooonnnoooooooonnnnnnn	0	1	1	1	1
310	Abuja	61	nnnnnnnnnnnnnnnnnnnnnnooonnnnnnnoooonnnnnnn	777777743760771	CAM	II	No	2	2	4	2	3	3	3	3	1	6	4	4	2	2	5	1	5	3	3	3	15	5	2	2	nnnnooooooonnnnoonnnnnnnnnnnnnnnooonnnnnnnoooooooonnnoooooooonnnnnnn	0	1	1	1	1
315	Nnewi	61	nnnnnnnnnnnnnnnnnnnnnnooonnnnnnnoooonnnnnnn	777777743760771	CAM	II	No	2	2	4	2	3	3	3	3	1	6	4	4	2	2	5	1	5	3	3	3	15	5	2	2	nnnnooooooonnnnoonnnnnnnnnnnnnnnooonnnnnnnoooooooonnnoooooooonnnnnnn	0	1	1	1	1
441	Abuja	61	nnnnnnnnnnnnnnnnnnnnnnooonnnnnnnoooonnnnnnn	777777743760771	CAM	II	No	2	2	4	2	3	3	3	3	1	6	4	4	2	2	5	1	5	3	3	3	24	5	2	2	nnnnooooooonnnnoonnnnnnnnnnnnnnnooonnnnnnnoooooooonnnoooooooonnnnnnn	0	1	1	1	1
454	Abuja	61	nnnnnnnnnnnnnnnnnnnnnnooonnnnnnnoooonnnnnnn	777777743760771	CAM	II	No	2	2	4	2	3	3	3	3	1	6	4	4	2	2	5	1	5	3	3	3	ND	5	2	2	nnnnooooooonnnnoonnnnnnnnnnnnnnnooonnnnnnnoooooooonnnoooooooonnnnnnn	1	1	1	1	1
504	Abuja	61	nnnnnnnnnnnnnnnnnnnnnnooonnnnnnnoooonnnnnnn	777777743760771	CAM	II	No	2	2	4	2	3	3	3	3	1	6	4	4	2	2	5	1	5	3	3	3	16	5	2	2	nnnnooooooonnnnoonnnnnnnnnnnnnnnooonnnnnnnoooooooonnnoooooooonnnnnnn	0	1	1	1	1
164	Ibadan	2550	nnnnnnnnnnnnonnnnnnnnnooonnnnnnnoooonnnnnnn	777737743760771	CAM	II	No	2	2	4	2	3	3	3	3	1	6	4	4	2	2	5	1	5	3	3	3	14	5	2	2	nnnnooooooonnnnoonnnnnonnnnnnnnnooonnnnnnnoooooooonnnoooooooonnnnnnn	0	1	1	1	1
391	Nnewi	NEW4	nnonnnnnnnnnnnnnnnnnnnooonnnnnnnoooonnnnnnn	677777743760771	CAM	II	No	2	2	4	2	3	3	3	3	1	6	4	4	2	2	5	1	5	3	3	3	16	5	2	2	nnnoooooooonnnnoonnnnnnnnnnnnnnnooonnnnnnnoooooooonnnoooooooonnnnnnn	0	1	1	1	1
366	Abuja	61	nnnnnnnnnnnnnnnnnnnnnnooonnnnnnnoooonnnnnnn	777777743760771	CAM	III	No	2	2	4	2	1	3	3	3	1	4	4	4	2	2	5	1	3	3	3	3	18	5	2	2	nnnnooooooonnnnoonnnnnnnnnnnnnnnooonnnnnnnoooooooonnnoooooooonnnnnnn	0	1	1	1	1
6	Abuja	61	nnnnnnnnnnnnnnnnnnnnnnooonnnnnnnoooonnnnnnn	777777743760771	CAM	III	No	2	2	4	2	1	3	3	3	1	4	4	4	2	2	5	1	5	3	3	3	21	5	2	2	nnnnooooooonnnnoonnnnnnnnnnnnnnnooonnnnnnnoooooooonnnoooooooonnnnnnn	0	1	1	1	1
16	Abuja	61	nnnnnnnnnnnnnnnnnnnnnnooonnnnnnnoooonnnnnnn	777777743760771	CAM	III	No	2	2	4	2	1	3	3	3	1	4	4	4	2	2	5	1	5	3	3	3	ND	5	2	2	nnnnooooooonnnnoonnnnnnnnnnnnnnnooonnnnnnnoooooooonnnoooooooonnnnnnn	1	1	1	1	1
42	Nnewi	61	nnnnnnnnnnnnnnnnnnnnnnooonnnnnnnoooonnnnnnn	777777743760771	CAM	III	No	2	2	4	2	1	3	3	3	1	4	4	4	2	2	5	1	5	3	3	3	ND	5	2	2	nnnnooooooonnnnoonnnnnnnnnnnnnnnooonnnnnnnoooooooonnnoooooooonnnnnnn	1	1	1	1	1
55	Nnewi	61	nnnnnnnnnnnnnnnnnnnnnnooonnnnnnnoooonnnnnnn	777777743760771	CAM	III	No	2	2	4	2	1	3	3	3	1	4	4	4	2	2	5	1	5	3	3	3	ND	5	2	2	nnnnooooooonnnnoonnnnnnnnnnnnnnnooonnnnnnnoooooooonnnoooooooonnnnnnn	1	1	1	1	1
62	Nnewi	61	nnnnnnnnnnnnnnnnnnnnnnooonnnnnnnoooonnnnnnn	777777743760771	CAM	III	No	2	2	4	2	1	3	3	3	1	4	4	4	2	2	5	1	5	3	3	3	ND	5	2	2	nnnnooooooonnnnoonnnnnnnnnnnnnnnooonnnnnnnoooooooonnnoooooooonnnnnnn	1	1	1	1	1
93	Ibadan	61	nnnnnnnnnnnnnnnnnnnnnnooonnnnnnnoooonnnnnnn	777777743760771	CAM	III	No	2	2	4	2	1	3	3	3	1	4	4	4	2	2	5	1	5	3	3	3	ND	5	2	2	nnnnooooooonnnnoonnnnnnnnnnnnnnnooonnnnnnnoooooooonnnoooooooonnnnnnn	1	1	1	1	1
111	Nnewi	61	nnnnnnnnnnnnnnnnnnnnnnooonnnnnnnoooonnnnnnn	777777743760771	CAM	III	No	2	2	4	2	1	3	3	3	1	4	4	4	2	2	5	1	5	3	3	3	ND	5	2	2	nnnnooooooonnnnoonnnnnnnnnnnnnnnooonnnnnnnoooooooonnnoooooooonnnnnnn	1	1	1	1	1
148	Nnewi	61	nnnnnnnnnnnnnnnnnnnnnnooonnnnnnnoooonnnnnnn	777777743760771	CAM	III	No	2	2	4	2	1	3	3	3	1	4	4	4	2	2	5	1	5	3	3	3	21	5	2	2	nnnnooooooonnnnoonnnnnnnnnnnnnnnooonnnnnnnoooooooonnnoooooooonnnnnnn	0	1	1	1	1
149	Nnewi	61	nnnnnnnnnnnnnnnnnnnnnnooonnnnnnnoooonnnnnnn	777777743760771	CAM	III	No	2	2	4	2	1	3	3	3	1	4	4	4	2	2	5	1	5	3	3	3	4	5	2	2	nnnnooooooonnnnoonnnnnnnnnnnnnnnooonnnnnnnoooooooonnnoooooooonnnnnnn	0	1	1	1	1
238	Nnewi	61	nnnnnnnnnnnnnnnnnnnnnnooonnnnnnnoooonnnnnnn	777777743760771	CAM	III	No	2	2	4	2	1	3	3	3	1	4	4	4	2	2	5	1	5	3	3	3	ND	5	2	2	nnnnooooooonnnnoonnnnnnnnnnnnnnnooonnnnnnnoooooooonnnoooooooonnnnnnn	1	1	1	1	1
271	Nnewi	61	nnnnnnnnnnnnnnnnnnnnnnooonnnnnnnoooonnnnnnn	777777743760771	CAM	III	No	2	2	4	2	1	3	3	3	1	4	4	4	2	2	5	1	5	3	3	3	21	5	2	2	nnnnooooooonnnnoonnnnnnnnnnnnnnnooonnnnnnnoooooooonnnoooooooonnnnnnn	0	1	1	1	1
282	Nnewi	61	nnnnnnnnnnnnnnnnnnnnnnooonnnnnnnoooonnnnnnn	777777743760771	CAM	III	No	2	2	4	2	1	3	3	3	1	4	4	4	2	2	5	1	5	3	3	3	ND	5	2	2	nnnnooooooonnnnoonnnnnnnnnnnnnnnooonnnnnnnoooooooonnnoooooooonnnnnnn	1	1	1	1	1
311	Abuja	61	nnnnnnnnnnnnnnnnnnnnnnooonnnnnnnoooonnnnnnn	777777743760771	CAM	III	No	2	2	4	2	1	3	3	3	1	4	4	4	2	2	5	1	5	3	3	3	3	5	2	2	nnnnooooooonnnnoonnnnnnnnnnnnnnnooonnnnnnnoooooooonnnoooooooonnnnnnn	0	1	1	1	1
322	Abuja	61	nnnnnnnnnnnnnnnnnnnnnnooonnnnnnnoooonnnnnnn	777777743760771	CAM	III	No	2	2	4	2	1	3	3	3	1	4	4	4	2	2	5	1	5	3	3	3	M	5	2	2	nnnnooooooonnnnoonnnnnnnnnnnnnnnooonnnnnnnoooooooonnnoooooooonnnnnnn	0	1	1	1	1
370	Abuja	61	nnnnnnnnnnnnnnnnnnnnnnooonnnnnnnoooonnnnnnn	777777743760771	CAM	III	No	2	2	4	2	1	3	3	3	1	4	4	4	2	2	5	1	5	3	3	3	ND	5	2	2	nnnnooooooonnnnoonnnnnnnnnnnnnnnooonnnnnnnoooooooonnnoooooooonnnnnnn	1	1	1	1	1
482	Abuja	61	nnnnnnnnnnnnnnnnnnnnnnooonnnnnnnoooonnnnnnn	777777743760771	CAM	III	No	2	2	4	2	1	3	3	3	1	4	4	4	2	2	5	1	5	3	3	3	ND	5	2	2	nnnnooooooonnnnoonnnnnnnnnnnnnnnooonnnnnnnoooooooonnnoooooooonnnnnnn	1	1	1	1	1
485	Abuja	61	nnnnnnnnnnnnnnnnnnnnnnooonnnnnnnoooonnnnnnn	777777743760771	CAM	III	No	2	2	4	2	1	3	3	3	1	4	4	4	2	2	5	1	5	3	3	3	26	5	2	2	nnnnooooooonnnnoonnnnnnnnnnnnnnnooonnnnnnnoooooooonnnoooooooonnnnnnn	0	1	1	1	1
496	Abuja	61	nnnnnnnnnnnnnnnnnnnnnnooonnnnnnnoooonnnnnnn	777777743760771	CAM	III	No	2	2	4	2	1	3	3	3	1	4	4	4	2	2	5	1	5	3	3	3	3	5	2	2	nnnnooooooonnnnoonnnnnnnnnnnnnnnooonnnnnnnoooooooonnnoooooooonnnnnnn	0	1	1	1	1
500	Abuja	61	nnnnnnnnnnnnnnnnnnnnnnooonnnnnnnoooonnnnnnn	777777743760771	CAM	III	No	2	2	4	2	1	3	3	3	1	4	4	4	2	2	5	1	5	3	3	3	15	5	2	2	nnnnooooooonnnnoonnnnnnnnnnnnnnnooonnnnnnnoooooooonnnoooooooonnnnnnn	0	1	1	1	1
501	Abuja	61	nnnnnnnnnnnnnnnnnnnnnnooonnnnnnnoooonnnnnnn	777777743760771	CAM	III	No	2	2	4	2	1	3	3	3	1	4	4	4	2	2	5	1	5	3	3	3	ND	5	2	2	nnnnooooooonnnnoonnnnnnnnnnnnnnnooonnnnnnnoooooooonnnoooooooonnnnnnn	1	1	1	1	1
8	Abuja	61	nnnnnnnnnnnnnnnnnnnnnnooonnnnnnnoooonnnnnnn	777777743760771	CAM	IV	No	2	2	4	2	1	3	3	3	1	6	4	4	2	2	5	1	5	3	3	3	ND	5	2	2	nnnnooooooonnnnoonnnnnnnnnnnnnnnooonnnnnnnoooooooonnnoooooooonnnnnnn	1	1	1	1	1
9	Abuja	61	nnnnnnnnnnnnnnnnnnnnnnooonnnnnnnoooonnnnnnn	777777743760771	CAM	IV	No	2	2	4	2	1	3	3	3	1	6	4	4	2	2	5	1	5	3	3	3	ND	5	2	2	nnnnooooooonnnnoonnnnnnnnnnnnnnnooonnnnnnnoooooooonnnoooooooonnnnnnn	1	1	1	1	1
106	Nnewi	61	nnnnnnnnnnnnnnnnnnnnnnooonnnnnnnoooonnnnnnn	777777743760771	CAM	IV	No	2	2	4	2	1	3	3	3	1	6	4	4	2	2	5	1	5	3	3	3	4	5	2	2	nnnnooooooonnnnoonnnnnnnnnnnnnnnooonnnnnnnoooooooonnnoooooooonnnnnnn	0	1	1	1	1
120	Nnewi	61	nnnnnnnnnnnnnnnnnnnnnnooonnnnnnnoooonnnnnnn	777777743760771	CAM	IV	No	2	2	4	2	1	3	3	3	1	6	4	4	2	2	5	1	5	3	3	3	ND	5	2	2	nnnnooooooonnnnoonnnnnnnnnnnnnnnooonnnnnnnoooooooonnnoooooooonnnnnnn	1	1	1	1	1
139	Nnewi	61	nnnnnnnnnnnnnnnnnnnnnnooonnnnnnnoooonnnnnnn	777777743760771	CAM	IV	No	2	2	4	2	1	3	3	3	1	6	4	4	2	2	5	1	5	3	3	3	ND	5	2	2	nnnnooooooonnnnoonnnnnnnnnnnnnnnooonnnnnnnoooooooonnnoooooooonnnnnnn	1	1	1	1	1
212	Ibadan	61	nnnnnnnnnnnnnnnnnnnnnnooonnnnnnnoooonnnnnnn	777777743760771	CAM	IV	No	2	2	4	2	1	3	3	3	1	6	4	4	2	2	5	1	5	3	3	3	5	5	2	2	nnnnooooooonnnnoonnnnnnnnnnnnnnnooonnnnnnnoooooooonnnoooooooonnnnnnn	0	1	1	1	1
216	Abuja	61	nnnnnnnnnnnnnnnnnnnnnnooonnnnnnnoooonnnnnnn	777777743760771	CAM	IV	No	2	2	4	2	1	3	3	3	1	6	4	4	2	2	5	1	5	3	3	3	5	5	2	2	nnnnooooooonnnnoonnnnnnnnnnnnnnnooonnnnnnnoooooooonnnoooooooonnnnnnn	0	1	1	1	1
249	Nnewi	61	nnnnnnnnnnnnnnnnnnnnnnooonnnnnnnoooonnnnnnn	777777743760771	CAM	IV	No	2	2	4	2	1	3	3	3	1	6	4	4	2	2	5	1	5	3	3	3	28	5	2	2	nnnnooooooonnnnoonnnnnnnnnnnnnnnooonnnnnnnoooooooonnnoooooooonnnnnnn	0	1	1	1	1
251	Abuja	61	nnnnnnnnnnnnnnnnnnnnnnooonnnnnnnoooonnnnnnn	777777743760771	CAM	IV	No	2	2	4	2	1	3	3	3	1	6	4	4	2	2	5	1	5	3	3	3	28	5	2	2	nnnnooooooonnnnoonnnnnnnnnnnnnnnooonnnnnnnoooooooonnnoooooooonnnnnnn	0	1	1	1	1
257	Abuja	61	nnnnnnnnnnnnnnnnnnnnnnooonnnnnnnoooonnnnnnn	777777743760771	CAM	IV	No	2	2	4	2	1	3	3	3	1	6	4	4	2	2	5	1	5	3	3	3	ND	5	2	2	nnnnooooooonnnnoonnnnnnnnnnnnnnnooonnnnnnnoooooooonnnoooooooonnnnnnn	1	1	1	1	1
277	Nnewi	61	nnnnnnnnnnnnnnnnnnnnnnooonnnnnnnoooonnnnnnn	777777743760771	CAM	IV	No	2	2	4	2	1	3	3	3	1	6	4	4	2	2	5	1	5	3	3	3	25	5	2	2	nnnnooooooonnnnoonnnnnnnnnnnnnnnooonnnnnnnoooooooonnnoooooooonnnnnnn	0	1	1	1	1
293	Abuja	61	nnnnnnnnnnnnnnnnnnnnnnooonnnnnnnoooonnnnnnn	777777743760771	CAM	IV	No	2	2	4	2	1	3	3	3	1	6	4	4	2	2	5	1	5	3	3	3	ND	5	2	2	nnnnooooooonnnnoonnnnnnnnnnnnnnnooonnnnnnnoooooooonnnoooooooonnnnnnn	1	1	1	1	1
309	Nnewi	61	nnnnnnnnnnnnnnnnnnnnnnooonnnnnnnoooonnnnnnn	777777743760771	CAM	IV	No	2	2	4	2	1	3	3	3	1	6	4	4	2	2	5	1	5	3	3	3	ND	5	2	2	nnnnooooooonnnnoonnnnnnnnnnnnnnnooonnnnnnnoooooooonnnoooooooonnnnnnn	1	1	1	1	1
324	Abuja	61	nnnnnnnnnnnnnnnnnnnnnnooonnnnnnnoooonnnnnnn	777777743760771	CAM	IV	No	2	2	4	2	1	3	3	3	1	6	4	4	2	2	5	1	5	3	3	3	6	5	2	2	nnnnooooooonnnnoonnnnnnnnnnnnnnnooonnnnnnnoooooooonnnoooooooonnnnnnn	0	1	1	1	1
327	Abuja	61	nnnnnnnnnnnnnnnnnnnnnnooonnnnnnnoooonnnnnnn	777777743760771	CAM	IV	No	2	2	4	2	1	3	3	3	1	6	4	4	2	2	5	1	5	3	3	3	20	5	2	2	nnnnooooooonnnnoonnnnnnnnnnnnnnnooonnnnnnnoooooooonnnoooooooonnnnnnn	0	1	1	1	1
329	Abuja	61	nnnnnnnnnnnnnnnnnnnnnnooonnnnnnnoooonnnnnnn	777777743760771	CAM	IV	No	2	2	4	2	1	3	3	3	1	6	4	4	2	2	5	1	5	3	3	3	ND	5	2	2	nnnnooooooonnnnoonnnnnnnnnnnnnnnooonnnnnnnoooooooonnnoooooooonnnnnnn	1	1	1	1	1
332	Ibadan	61	nnnnnnnnnnnnnnnnnnnnnnooonnnnnnnoooonnnnnnn	777777743760771	CAM	IV	No	2	2	4	2	1	3	3	3	1	6	4	4	2	2	5	1	5	3	3	3	ND	5	2	2	nnnnooooooonnnnoonnnnnnnnnnnnnnnooonnnnnnnoooooooonnnoooooooonnnnnnn	1	1	1	1	1
356	Nnewi	61	nnnnnnnnnnnnnnnnnnnnnnooonnnnnnnoooonnnnnnn	777777743760771	CAM	IV	No	2	2	4	2	1	3	3	3	1	6	4	4	2	2	5	1	5	3	3	3	6	5	2	2	nnnnooooooonnnnoonnnnnnnnnnnnnnnooonnnnnnnoooooooonnnoooooooonnnnnnn	0	1	1	1	1
440	Abuja	61	nnnnnnnnnnnnnnnnnnnnnnooonnnnnnnoooonnnnnnn	777777743760771	CAM	IV	No	2	2	4	2	1	3	3	3	1	6	4	4	2	2	5	1	5	3	3	3	5	5	2	2	nnnnooooooonnnnoonnnnnnnnnnnnnnnooonnnnnnnoooooooonnnoooooooonnnnnnn	0	1	1	1	1
460	Nnewi	61	nnnnnnnnnnnnnnnnnnnnnnooonnnnnnnoooonnnnnnn	777777743760771	CAM	IV	No	2	2	4	2	1	3	3	3	1	6	4	4	2	2	5	1	5	3	3	3	3	5	2	2	nnnnooooooonnnnoonnnnnnnnnnnnnnnooonnnnnnnoooooooonnnoooooooonnnnnnn	0	1	1	1	1
493	Abuja	61	nnnnnnnnnnnnnnnnnnnnnnooonnnnnnnoooonnnnnnn	777777743760771	CAM	IV	No	2	2	4	2	1	3	3	3	1	6	4	4	2	2	5	1	5	3	3	3	5	5	2	2	nnnnooooooonnnnoonnnnnnnnnnnnnnnooonnnnnnnoooooooonnnoooooooonnnnnnn	0	1	1	1	1
494	Abuja	61	nnnnnnnnnnnnnnnnnnnnnnooonnnnnnnoooonnnnnnn	777777743760771	CAM	IV	No	2	2	4	2	1	3	3	3	1	6	4	4	2	2	5	1	5	3	3	3	5	5	2	2	nnnnooooooonnnnoonnnnnnnnnnnnnnnooonnnnnnnoooooooonnnoooooooonnnnnnn	0	1	1	1	1
509	Abuja	61	nnnnnnnnnnnnnnnnnnnnnnooonnnnnnnoooonnnnnnn	777777743760771	CAM	IV	No	2	2	4	2	1	3	3	3	1	6	4	4	2	2	5	1	5	3	3	3	3	5	2	2	nnnnooooooonnnnoonnnnnnnnnnnnnnnooonnnnnnnoooooooonnnoooooooonnnnnnn	0	1	1	1	1
125	Abuja	403	nnnnnnnnnnnnnnnnnnnnnnooonnnnnnnoooonnnonnn	777777743760731	CAM	IV	No	2	2	4	2	1	3	3	3	1	6	4	4	2	2	5	1	5	3	3	3	ND	5	2	2	nnnnooooooonnnnoonnnnnnnnnnnnnnnooonnnnnnnoooooooonnnooooooooonnnnnn	1	1	1	1	1
165	Ibadan	403	nnnnnnnnnnnnnnnnnnnnnnooonnnnnnnoooonnnonnn	777777743760731	CAM	IV	No	2	2	4	2	1	3	3	3	1	6	4	4	2	2	5	1	5	3	3	3	ND	5	2	2	nnnnooooooonnnnoonnnnnnnnnnnnnnnooonnnnnnnoooooooonnnooooooooonnnnnn	1	1	1	1	1
399	Abuja	NEW4	nnonnnnnnnnnnnnnnnnnnnooonnnnnnnoooonnnnnnn	677777743760771	CAM	IV	No	2	2	4	2	1	3	3	3	1	6	4	4	2	2	5	1	5	3	3	3	16	5	2	2	nnnoooooooonnnnoonnnnnnnnnnnnnnnooonnnnnnnoooooooonnnoooooooonnnnnnn	0	1	1	1	1
445	Abuja	61	nnnnnnnnnnnnnnnnnnnnnnooonnnnnnnoooonnnnnnn	777777743760771	CAM	V-1	No	2	2	4	2	1	3	3	3	1	5	4	4	2	2	5	1	3	3	3	3	18	5	2	2	nnnnooooooonnnnoonnnnnnnnnnnnnnnooonnnnnnnoooooooonnnoooooooonnnnnnn	0	1	1	1	1
38	Nnewi	61	nnnnnnnnnnnnnnnnnnnnnnooonnnnnnnoooonnnnnnn	777777743760771	CAM	V-1	No	2	2	4	2	1	3	3	3	1	5	4	4	2	2	5	1	5	3	3	3	7	5	2	2	nnnnooooooonnnnoonnnnnnnnnnnnnnnooonnnnnnnoooooooonnnoooooooonnnnnnn	0	1	1	1	1
52	Nnewi	61	nnnnnnnnnnnnnnnnnnnnnnooonnnnnnnoooonnnnnnn	777777743760771	CAM	V-1	No	2	2	4	2	1	3	3	3	1	5	4	4	2	2	5	1	5	3	3	3	ND	5	2	2	nnnnooooooonnnnoonnnnnnnnnnnnnnnooonnnnnnnoooooooonnnoooooooonnnnnnn	1	1	1	1	1
54	Nnewi	61	nnnnnnnnnnnnnnnnnnnnnnooonnnnnnnoooonnnnnnn	777777743760771	CAM	V-1	No	2	2	4	2	1	3	3	3	1	5	4	4	2	2	5	1	5	3	3	3	5	5	2	2	nnnnooooooonnnnoonnnnnnnnnnnnnnnooonnnnnnnoooooooonnnoooooooonnnnnnn	0	1	1	1	1
58	Nnewi	61	nnnnnnnnnnnnnnnnnnnnnnooonnnnnnnoooonnnnnnn	777777743760771	CAM	V-1	No	2	2	4	2	1	3	3	3	1	5	4	4	2	2	5	1	5	3	3	3	ND	5	2	2	nnnnooooooonnnnoonnnnnnnnnnnnnnnooonnnnnnnoooooooonnnoooooooonnnnnnn	1	1	1	1	1
72	Ibadan	61	nnnnnnnnnnnnnnnnnnnnnnooonnnnnnnoooonnnnnnn	777777743760771	CAM	V-1	No	2	2	4	2	1	3	3	3	1	5	4	4	2	2	5	1	5	3	3	3	ND	5	2	2	nnnnooooooonnnnoonnnnnnnnnnnnnnnooonnnnnnnoooooooonnnoooooooonnnnnnn	1	1	1	1	1
105	Nnewi	61	nnnnnnnnnnnnnnnnnnnnnnooonnnnnnnoooonnnnnnn	777777743760771	CAM	V-1	No	2	2	4	2	1	3	3	3	1	5	4	4	2	2	5	1	5	3	3	3	ND	5	2	2	nnnnooooooonnnnoonnnnnnnnnnnnnnnooonnnnnnnoooooooonnnoooooooonnnnnnn	1	1	1	1	1
132	Ibadan	61	nnnnnnnnnnnnnnnnnnnnnnooonnnnnnnoooonnnnnnn	777777743760771	CAM	V-1	No	2	2	4	2	1	3	3	3	1	5	4	4	2	2	5	1	5	3	3	3	3	5	2	2	nnnnooooooonnnnoonnnnnnnnnnnnnnnooonnnnnnnoooooooonnnoooooooonnnnnnn	0	1	1	1	1
223	Ibadan	61	nnnnnnnnnnnnnnnnnnnnnnooonnnnnnnoooonnnnnnn	777777743760771	CAM	V-1	No	2	2	4	2	1	3	3	3	1	5	4	4	2	2	5	1	5	3	3	3	7	5	2	2	nnnnooooooonnnnoonnnnnnnnnnnnnnnooonnnnnnnoooooooonnnoooooooonnnnnnn	0	1	1	1	1
236	Nnewi	61	nnnnnnnnnnnnnnnnnnnnnnooonnnnnnnoooonnnnnnn	777777743760771	CAM	V-1	No	2	2	4	2	1	3	3	3	1	5	4	4	2	2	5	1	5	3	3	3	4	5	2	2	nnnnooooooonnnnoonnnnnnnnnnnnnnnooonnnnnnnoooooooonnnoooooooonnnnnnn	0	1	1	1	1
290	Abuja	61	nnnnnnnnnnnnnnnnnnnnnnooonnnnnnnoooonnnnnnn	777777743760771	CAM	V-1	No	2	2	4	2	1	3	3	3	1	5	4	4	2	2	5	1	5	3	3	3	16	5	2	2	nnnnooooooonnnnoonnnnnnnnnnnnnnnooonnnnnnnoooooooonnnoooooooonnnnnnn	0	1	1	1	1
308	Nnewi	61	nnnnnnnnnnnnnnnnnnnnnnooonnnnnnnoooonnnnnnn	777777743760771	CAM	V-1	No	2	2	4	2	1	3	3	3	1	5	4	4	2	2	5	1	5	3	3	3	7	5	2	2	nnnnooooooonnnnoonnnnnnnnnnnnnnnooonnnnnnnoooooooonnnoooooooonnnnnnn	0	1	1	1	1
318	Nnewi	61	nnnnnnnnnnnnnnnnnnnnnnooonnnnnnnoooonnnnnnn	777777743760771	CAM	V-1	No	2	2	4	2	1	3	3	3	1	5	4	4	2	2	5	1	5	3	3	3	23	5	2	2	nnnnooooooonnnnoonnnnnnnnnnnnnnnooonnnnnnnoooooooonnnoooooooonnnnnnn	0	1	1	1	1
326	Abuja	61	nnnnnnnnnnnnnnnnnnnnnnooonnnnnnnoooonnnnnnn	777777743760771	CAM	V-1	No	2	2	4	2	1	3	3	3	1	5	4	4	2	2	5	1	5	3	3	3	7	5	2	2	nnnnooooooonnnnoonnnnnnnnnnnnnnnooonnnnnnnoooooooonnnoooooooonnnnnnn	0	1	1	1	1
340	Nnewi	61	nnnnnnnnnnnnnnnnnnnnnnooonnnnnnnoooonnnnnnn	777777743760771	CAM	V-1	No	2	2	4	2	1	3	3	3	1	5	4	4	2	2	5	1	5	3	3	3	17	5	2	2	nnnnooooooonnnnoonnnnnnnnnnnnnnnooonnnnnnnoooooooonnnoooooooonnnnnnn	0	1	1	1	1
362	Abuja	61	nnnnnnnnnnnnnnnnnnnnnnooonnnnnnnoooonnnnnnn	777777743760771	CAM	V-1	No	2	2	4	2	1	2	3	3	1	5	4	4	2	2	5	1	5	3	3	3	5	5	2	2	nnnnooooooonnnnoonnnnnnnnnnnnnnnooonnnnnnnoooooooonnnoooooooonnnnnnn	0	1	1	1	1
41	Nnewi	838	nnnnnnnnnnnnnnnnnnnnnnooonnnnnnnoooonnnnonn	777777743760751	CAM	V-2	No	2	2	4	2	1	3	3	3	1	5	4	4	2	2	5	1	5	3	3	3	11	5	2	2	nnnnooooooonnnnoonnnnnnnnnnnnnnnooonnnnnnnoooooooonnnoooooooononnnnn	0	1	1	1	1
75	Nnewi	838	nnnnnnnnnnnnnnnnnnnnnnooonnnnnnnoooonnnnonn	777777743760751	CAM	V-2	No	2	2	4	2	1	3	3	3	1	5	4	4	2	2	5	1	5	3	3	3	10	5	2	2	nnnnooooooonnnnoonnnnnnnnnnnnnnnooonnnnnnnoooooooonnnoooooooononnnnn	0	1	1	1	1
160	Ibadan	838	nnnnnnnnnnnnnnnnnnnnnnooonnnnnnnoooonnnnonn	777777743760751	CAM	V-2	No	2	2	4	2	1	3	3	3	1	5	4	4	2	2	5	1	5	3	3	3	11	5	2	2	nnnnooooooonnnnoonnnnnnnnnnnnnnnooonnnnnnnoooooooonnnoooooooononnnnn	0	1	1	1	1
206	Abuja	838	nnnnnnnnnnnnnnnnnnnnnnooonnnnnnnoooonnnnonn	777777743760751	CAM	V-2	No	2	2	4	2	1	3	3	3	1	5	4	4	2	2	5	1	5	3	3	3	ND	5	2	2	nnnnooooooonnnnoonnnnnnnnnnnnnnnooonnnnnnnoooooooonnnoooooooononnnnn	1	1	1	1	1
221	Ibadan	838	nnnnnnnnnnnnnnnnnnnnnnooonnnnnnnoooonnnnonn	777777743760751	CAM	V-2	No	2	2	4	2	1	3	3	3	1	5	4	4	2	2	5	1	5	3	3	3	20	5	2	2	nnnnooooooonnnnoonnnnnnnnnnnnnnnooonnnnnnnoooooooonnnoooooooononnnnn	0	1	1	1	1
301	Abuja	838	nnnnnnnnnnnnnnnnnnnnnnooonnnnnnnoooonnnnonn	777777743760751	CAM	V-2	No	2	2	4	2	1	3	3	3	1	5	4	4	2	2	5	1	5	3	3	3	18	5	2	2	nnnnooooooonnnnoonnnnnnnnnnnnnnnooonnnnnnnoooooooonnnoooooooononnnnn	0	1	1	1	1
306	Nnewi	838	nnnnnnnnnnnnnnnnnnnnnnooonnnnnnnoooonnnnonn	777777743760751	CAM	V-2	No	2	2	4	2	1	3	3	3	1	5	4	4	2	2	5	1	5	3	3	3	18	5	2	2	nnnnooooooonnnnoonnnnnnnnnnnnnnnooonnnnnnnoooooooonnnoooooooononnnnn	0	1	1	1	1
345	Nnewi	838	nnnnnnnnnnnnnnnnnnnnnnooonnnnnnnoooonnnnonn	777777743760751	CAM	V-2	No	2	2	4	2	1	3	3	3	1	5	4	4	2	2	5	1	5	3	3	3	19	5	2	2	nnnnooooooonnnnoonnnnnnnnnnnnnnnooonnnnnnnoooooooonnnoooooooononnnnn	0	1	1	1	1
346	Nnewi	838	nnnnnnnnnnnnnnnnnnnnnnooonnnnnnnoooonnnnonn	777777743760751	CAM	V-2	No	2	2	4	2	1	3	3	3	1	5	4	4	2	2	5	1	5	3	3	3	M	5	2	2	nnnnooooooonnnnoonnnnnnnnnnnnnnnooonnnnnnnoooooooonnnoooooooononnnnn	0	1	1	1	1
350	Abuja	838	nnnnnnnnnnnnnnnnnnnnnnooonnnnnnnoooonnnnonn	777777743760751	CAM	V-2	No	2	2	4	2	1	3	3	3	1	5	4	4	2	2	5	1	5	3	3	3	18	5	2	2	nnnnooooooonnnnoonnnnnnnnnnnnnnnooonnnnnnnoooooooonnnoooooooononnnnn	0	1	1	1	1
357	Nnewi	838	nnnnnnnnnnnnnnnnnnnnnnooonnnnnnnoooonnnnonn	777777743760751	CAM	V-2	No	2	2	4	2	1	3	3	3	1	5	4	4	2	2	5	1	5	3	3	3	17	5	2	2	nnnnooooooonnnnoonnnnnnnnnnnnnnnooonnnnnnnoooooooonnnoooooooononnnnn	0	1	1	1	1
378	Abuja	838	nnnnnnnnnnnnnnnnnnnnnnooonnnnnnnoooonnnnonn	777777743760751	CAM	V-2	No	2	2	4	2	1	3	3	3	1	5	4	4	2	2	5	1	5	3	3	3	M	5	2	2	nnnnooooooonnnnoonnnnnnnnnnnnnnnooonnnnnnnoooooooonnnoooooooononnnnn	0	1	1	1	1
385	Nnewi	838	nnnnnnnnnnnnnnnnnnnnnnooonnnnnnnoooonnnnonn	777777743760751	CAM	V-2	No	2	2	4	2	1	3	3	3	1	5	4	4	2	2	5	1	5	3	3	3	M	5	2	2	nnnnooooooonnnnoonnnnnnnnnnnnnnnooonnnnnnnoooooooonnnoooooooononnnnn	0	1	1	1	1
420	Nnewi	838	nnnnnnnnnnnnnnnnnnnnnnooonnnnnnnoooonnnnonn	777777743760751	CAM	V-2	No	2	2	4	2	1	3	3	3	1	5	4	4	2	2	5	1	5	3	3	3	16	5	2	2	nnnnooooooonnnnoonnnnnnnnnnnnnnnooonnnnnnnoooooooonnnoooooooononnnnn	0	1	1	1	1
426	Abuja	838	nnnnnnnnnnnnnnnnnnnnnnooonnnnnnnoooonnnnonn	777777743760751	CAM	V-2	No	2	2	4	2	1	3	3	3	1	5	4	4	2	2	5	1	5	3	3	3	9	5	2	2	nnnnooooooonnnnoonnnnnnnnnnnnnnnooonnnnnnnoooooooonnnoooooooononnnnn	0	1	1	1	1
138	Ibadan	61	nnnnnnnnnnnnnnnnnnnnnnooonnnnnnnoooonnnnnnn	777777743760771	CAM	VI	No	2	2	4	2	3	3	2	3	1	3	3	4	2	2	5	1	5	3	3	3	14	5	2	2	nnnnooooooonnnnoonnnnnnnnnnnnnnnooonnnnnnnoooooooonnnoooooooonnnnnnn	0	1	1	1	1
312	Abuja	61	nnnnnnnnnnnnnnnnnnnnnnooonnnnnnnoooonnnnnnn	777777743760771	CAM	VI	No	2	2	4	2	3	3	2	3	1	3	3	4	2	2	5	1	5	3	3	3	13	5	2	2	nnnnooooooonnnnoonnnnnnnnnnnnnnnooonnnnnnnoooooooonnnoooooooonnnnnnn	0	1	1	1	1
21	Abuja	61	nnnnnnnnnnnnnnnnnnnnnnooonnnnnnnoooonnnnnnn	777777743760771	CAM	VI	No	2	2	4	2	3	3	2	3	1	4	3	4	2	2	5	1	5	3	3	3	11	4	2	2	nnnnooooooonnnnoonnnnnnnnnnnnnnnooonnnnnnnoooooooonnnoooooooonnnnnnn	0	1	1	1	1
393	Nnewi	61	nnnnnnnnnnnnnnnnnnnnnnooonnnnnnnoooonnnnnnn	777777743760771	CAM	VI	No	2	2	4	2	3	3	2	3	1	4	3	4	2	2	5	1	5	3	3	3	11	4	2	2	nnnnooooooonnnnoonnnnnnnnnnnnnnnooonnnnnnnoooooooonnnoooooooonnnnnnn	0	1	1	1	1
233	Abuja	new-w	nnnnnnnnnnnnnnnnnnnnonooonnnnnnnoooonnnnnnn	777777643760771	CAM		No	2	2	4	2	3	3	2	3	1	4	3	4	2	2	5	1	5	3	3	3	10	4	2	2	nnnnooooooonnnnoonnnnnnnnnnnnnonooonnnnnnnoooooooonnnoooooooonnnnnnn	0	1	1	1	1
276	Abuja	NEW13	nnnnnnnnnnnnnnnoooonnnooonnnnnnnoooonnnnnnn	777770343760771	CAM		No	2	2	4	2	3	3	ND	3	1	4	3	4	2	2	5	1	5	3	3	3	14	4	2	2	nnnnooooooonnnnoonnnnnnnnoooonnnooonnnnnnnoooooooonnnoooooooonnnnnnn	1	1	1	1	1
143	Nnewi	61	nnnnnnnnnnnnnnnnnnnnnnooonnnnnnnoooonnnnnnn	777777743760771	CAM		No	2	2	4	2	3	3	ND	3	1	3	3	4	2	2	5	1	5	3	3	3	ND	5	2	2	nnnnooooooonnnnoonnnnnnnnnnnnnnnooonnnnnnnoooooooonnnoooooooonnnnnnn	2	1	0	1	1
242	Nnewi	61	nnnnnnnnnnnnnnnnnnnnnnooonnnnnnnoooonnnnnnn	777777743760771	CAM		No	2	2	4	2	3	3	2	3	1	2	3	4	2	2	5	1	5	3	2	3	10	5	2	2	nnnnooooooonnnnoonnnnnnnnnnnnnnnooonnnnnnnoooooooonnnoooooooonnnnnnn	0	1	1	1	1
39	Nnewi	61	nnnnnnnnnnnnnnnnnnnnnnooonnnnnnnoooonnnnnnn	777777743760771	CAM		No	2	2	4	2	1	3	3	3	1	4	3	4	2	2	5	1	5	3	3	3	ND	5	2	2	nnnnooooooonnnnoonnnnnnnnnnnnnnnooonnnnnnnoooooooonnnoooooooonnnnnnn	1	1	1	1	1
94	Ibadan	61	nnnnnnnnnnnnnnnnnnnnnnooonnnnnnnoooonnnnnnn	777777743760771	CAM		No	2	2	4	2	1	3	3	3	1	4	3	4	2	2	5	1	5	3	3	3	ND	5	2	2	nnnnooooooonnnnoonnnnnnnnnnnnnnnooonnnnnnnoooooooonnnoooooooonnnnnnn	1	1	1	1	1
263	Nnewi	new-k	nnnnoooooooooooooooooooooonnnnonoooonnnonnn	740000001720731	CAM		No	2	2	5	2	3	3	3	3	2	1	3	4	2	2	5	1	5	3	3	3	9	3	2	2	nnnnooooooonoooooooooooooooooooooooonnnnonoooooooonnnooooooooonnnnnn	0	1	1	1	1
508	Abuja	61	nnnnnnnnnnnnnnnnnnnnnnooonnnnnnnoooonnnnnnn	777777743760771	CAM		Yes	2	2	4	2	1	3	3	3	1	1	M	4	2	2	5	1	5	3	3	3	M	M	2	2	nnnnooooooonnnnoonnnnnnnnnnnnnnnooonnnnnnnoooooooonnnoooooooonnnnnnn	0	1	1	1	1
102	Nnewi	61	nnnnnnnnnnnnnnnnnnnnnnooonnnnnnnoooonnnnnnn	777777743760771	CAM		No	2	2	4	2	4	3	2	3	1	3	3	4	2	2	5	1	5	3	3	1	18	5	2	2	nnnnooooooonnnnoonnnnnnnnnnnnnnnooonnnnnnnoooooooonnnoooooooonnnnnnn	0	1	1	1	1
374	Abuja	403	nnnnnnnnnnnnnnnnnnnnnnooonnnnnnnoooonnnonnn	777777743760731	CAM		No	2	2	4	2	4	3	2	3	1	3	3	4	2	2	5	1	4	3	3	3	13	5	2	2	nnnnooooooonnnnoonnnnnnnnnnnnnnnooonnnnnnnoooooooonnnooooooooonnnnnn	0	1	1	1	1
521	Nnewi	61	nnnnnnnnnnnnnnnnnnnnnnooonnnnnnnoooonnnnnnn	777777743760771	CAM		No	2	2	4	2	3	3	2	3	1	2	4	4	2	2	5	1	5	3	3	3	10	4	2	2	nnnnooooooonnnnoonnnnnnnnnnnnnnnooonnnnnnnoooooooonnnoooooooonnnnnnn	0	1	1	1	1
172	Ibadan	61	nnnnnnnnnnnnnnnnnnnnnnooonnnnnnnoooonnnnnnn	777777743760771	CAM		No	2	2	4	2	1	2	3	3	1	2	4	4	2	2	5	1	4	3	3	3	3	5	2	2	nnnnooooooonnnnoonnnnnnnnnnnnnnnooonnnnnnnoooooooonnnoooooooonnnnnnn	0	1	1	1	1
449	Nnewi	61	nnnnnnnnnnnnnnnnnnnnnnooonnnnnnnoooonnnnnnn	777777743760771	CAM		No	2	2	4	2	3	3	3	3	1	2	4	4	2	2	5	1	5	3	3	3	18	5	2	2	nnnnooooooonnnnoonnnnnnnnnnnnnnnooonnnnnnnoooooooonnnoooooooonnnnnnn	0	1	1	1	1
281	Nnewi	new-r	nnnnnnnonnnnnnnnnnnnnnooonnnnnnnoooonnnnnnn	775777743760771	CAM		No	2	2	4	2	1	3	3	3	1	3	4	4	2	2	5	1	5	3	3	3	ND	5	2	2	nnnnooooooonnnnooonnnnnnnnnnnnnnooonnnnnnnoooooooonnnoooooooonnnnnnn	1	1	1	1	1
155	Ibadan	61	nnnnnnnnnnnnnnnnnnnnnnooonnnnnnnoooonnnnnnn	777777743760771	CAM		No	2	2	4	2	3	3	3	3	1	3	4	4	2	2	5	1	5	3	3	3	16	5	2	2	nnnnooooooonnnnoonnnnnnnnnnnnnnnooonnnnnnnoooooooonnnoooooooonnnnnnn	0	1	1	1	1
510	Abuja	61	nnnnnnnnnnnnnnnnnnnnnnooonnnnnnnoooonnnnnnn	777777743760771	CAM		No	2	2	4	2	3	3	3	3	1	3	4	4	2	2	5	1	5	3	3	3	16	5	2	2	nnnnooooooonnnnoonnnnnnnnnnnnnnnooonnnnnnnoooooooonnnoooooooonnnnnnn	0	1	1	1	1
140	Nnewi	61	nnnnnnnnnnnnnnnnnnnnnnooonnnnnnnoooonnnnnnn	777777743760771	CAM		No	2	2	4	2	1	3	3	3	1	4	4	4	2	2	5	1	5	3	3	3	3	1	2	2	nnnnooooooonnnnoonnnnnnnnnnnnnnnooonnnnnnnoooooooonnnoooooooonnnnnnn	0	1	1	1	1
30	Nnewi	2550	nnnnnnnnnnnnonnnnnnnnnooonnnnnnnoooonnnnnnn	777737743760771	CAM		No	2	3	4	2	3	3	3	3	1	4	4	4	2	2	5	1	5	3	3	3	6	3	2	2	nnnnooooooonnnnoonnnnnonnnnnnnnnooonnnnnnnoooooooonnnoooooooonnnnnnn	0	1	1	1	1
410	Abuja	2550	nnnnnnnnnnnnonnnnnnnnnooonnnnnnnoooonnnnnnn	777737743760771	CAM		No	2	3	4	2	3	3	3	3	1	4	4	4	2	2	5	1	5	3	3	3	6	3	2	2	nnnnooooooonnnnoonnnnnonnnnnnnnnooonnnnnnnoooooooonnnoooooooonnnnnnn	0	1	1	1	1
100	Nnewi	61	nnnnnnnnnnnnnnnnnnnnnnooonnnnnnnoooonnnnnnn	777777743760771	CAM		No	2	2	4	2	3	3	ND	3	1	4	4	4	2	2	5	1	5	3	3	3	6	4	2	2	nnnnooooooonnnnoonnnnnnnnnnnnnnnooonnnnnnnoooooooonnnoooooooonnnnnnn	1	1	1	1	1
171	Ibadan	61	nnnnnnnnnnnnnnnnnnnnnnooonnnnnnnoooonnnnnnn	777777743760771	CAM		No	2	2	4	2	3	3	3	3	1	4	4	4	2	2	5	1	5	3	3	3	6	4	2	2	nnnnooooooonnnnoonnnnnnnnnnnnnnnooonnnnnnnoooooooonnnoooooooonnnnnnn	0	1	1	1	1
303	Abuja	61	nnnnnnnnnnnnnnnnnnnnnnooonnnnnnnoooonnnnnnn	777777743760771	CAM		No	2	2	4	2	3	3	3	3	1	4	4	4	2	2	5	1	5	3	3	3	6	4	2	2	nnnnooooooonnnnoonnnnnnnnnnnnnnnooonnnnnnnoooooooonnnoooooooonnnnnnn	0	1	1	1	1
382	Abuja	61	nnnnnnnnnnnnnnnnnnnnnnooonnnnnnnoooonnnnnnn	777777743760771	CAM		No	2	2	4	2	3	3	3	3	1	4	4	4	2	2	5	1	5	3	3	3	6	4	2	2	nnnnooooooonnnnoonnnnnnnnnnnnnnnooonnnnnnnoooooooonnnoooooooonnnnnnn	0	1	1	1	1
448	Nnewi	61	nnnnnnnnnnnnnnnnnnnnnnooonnnnnnnoooonnnnnnn	777777743760771	CAM		No	2	2	4	2	3	3	3	3	1	4	4	4	2	2	5	1	5	3	3	3	6	4	2	2	nnnnooooooonnnnoonnnnnnnnnnnnnnnooonnnnnnnoooooooonnnoooooooonnnnnnn	0	1	1	1	1
331	Ibadan	61	nnnnnnnnnnnnnnnnnnnnnnooonnnnnnnoooonnnnnnn	777777743760771	CAM		No	2	2	4	2	4	3	3	3	1	4	4	4	2	2	5	1	5	3	3	3	4	4	2	2	nnnnooooooonnnnoonnnnnnnnnnnnnnnooonnnnnnnoooooooonnnoooooooonnnnnnn	0	1	1	1	1
157	Ibadan	838	nnnnnnnnnnnnnnnnnnnnnnooonnnnnnnoooonnnnonn	777777743760751	CAM		No	2	2	4	2	1	3	3	3	1	4	4	4	2	2	5	1	5	3	3	3	ND	5	2	2	nnnnooooooonnnnoonnnnnnnnnnnnnnnooonnnnnnnoooooooonnnoooooooononnnnn	1	1	1	1	1
159	Ibadan	new-t	nnnnnnnnnnnonnnnnnnnnnooonnnnnnnoooonnnnonn	777677743760751	CAM		No	2	2	4	2	1	3	ND	3	1	4	4	4	2	2	5	1	5	3	3	3	ND	5	2	2	nnnnooooooonnnnoonnnnonnnnnnnnnnooonnnnnnnoooooooonnnoooooooononnnnn	2	1	0	1	1
37	Nnewi	61	nnnnnnnnnnnnnnnnnnnnnnooonnnnnnnoooonnnnnnn	777777743760771	CAM		No	2	2	4	2	1	3	3	3	1	4	M	4	2	2	5	1	5	3	3	3	M	5	2	2	nnnnooooooonnnnoonnnnnnnnnnnnnnnooonnnnnnnoooooooonnnoooooooonnnnnnn	0	1	1	1	1
31	Nnewi	61	nnnnnnnnnnnnnnnnnnnnnnooonnnnnnnoooonnnnnnn	777777743760771	CAM		No	2	2	4	2	3	3	2	3	1	4	3	4	2	2	5	1	5	3	3	3	10	5	2	2	nnnnooooooonnnnoonnnnnnnnnnnnnnnooonnnnnnnoooooooonnnoooooooonnnnnnn	0	1	1	1	1
61	Nnewi	61	nnnnnnnnnnnnnnnnnnnnnnooonnnnnnnoooonnnnnnn	777777743760771	CAM		No	2	2	4	2	3	3	2	3	1	4	3	4	2	2	5	1	5	3	3	3	10	5	2	2	nnnnooooooonnnnoonnnnnnnnnnnnnnnooonnnnnnnoooooooonnnoooooooonnnnnnn	0	1	1	1	1
116	Nnewi	61	nnnnnnnnnnnnnnnnnnnnnnooonnnnnnnoooonnnnnnn	777777743760771	CAM		No	2	2	4	2	3	3	ND	3	1	4	3	4	2	2	5	1	5	3	3	3	10	5	2	2	nnnnooooooonnnnoonnnnnnnnnnnnnnnooonnnnnnnoooooooonnnoooooooonnnnnnn	1	1	1	1	1
124	Abuja	61	nnnnnnnnnnnnnnnnnnnnnnooonnnnnnnoooonnnnnnn	777777743760771	CAM		No	2	2	4	2	3	3	2	3	1	4	3	4	2	2	5	1	5	3	3	3	12	5	2	2	nnnnooooooonnnnoonnnnnnnnnnnnnnnooonnnnnnnoooooooonnnoooooooonnnnnnn	0	1	1	1	1
183	Abuja	61	nnnnnnnnnnnnnnnnnnnnnnooonnnnnnnoooonnnnnnn	777777743760771	CAM		No	2	2	4	2	3	3	2	3	1	4	3	4	2	2	5	1	5	3	3	3	M	5	2	2	nnnnooooooonnnnoonnnnnnnnnnnnnnnooonnnnnnnoooooooonnnoooooooonnnnnnn	0	1	1	1	1
194	Abuja	61	nnnnnnnnnnnnnnnnnnnnnnooonnnnnnnoooonnnnnnn	777777743760771	CAM		No	2	2	4	2	3	3	2	3	1	4	3	4	2	2	5	1	5	3	3	3	10	5	2	2	nnnnooooooonnnnoonnnnnnnnnnnnnnnooonnnnnnnoooooooonnnoooooooonnnnnnn	0	1	1	1	1
278	Nnewi	61	nnnnnnnnnnnnnnnnnnnnnnooonnnnnnnoooonnnnnnn	777777743760771	CAM		No	2	2	4	2	3	3	2	3	1	4	3	4	2	2	5	1	5	3	3	3	12	5	2	2	nnnnooooooonnnnoonnnnnnnnnnnnnnnooonnnnnnnoooooooonnnoooooooonnnnnnn	0	1	1	1	1
300	Abuja	61	nnnnnnnnnnnnnnnnnnnnnnooonnnnnnnoooonnnnnnn	777777743760771	CAM		No	2	2	4	2	3	3	2	3	1	4	3	4	2	2	5	1	5	3	3	3	12	5	2	2	nnnnooooooonnnnoonnnnnnnnnnnnnnnooonnnnnnnoooooooonnnoooooooonnnnnnn	0	1	1	1	1
407	Abuja	61	nnnnnnnnnnnnnnnnnnnnnnooonnnnnnnoooonnnnnnn	777777743760771	CAM		No	2	2	4	2	3	3	2	3	1	4	3	4	2	2	5	1	5	3	3	3	12	5	2	2	nnnnooooooonnnnoonnnnnnnnnnnnnnnooonnnnnnnoooooooonnnoooooooonnnnnnn	0	1	1	1	1
422	Nnewi	61	nnnnnnnnnnnnnnnnnnnnnnooonnnnnnnoooonnnnnnn	777777743760771	CAM		No	2	2	4	2	3	3	2	3	1	4	3	4	2	2	5	1	5	3	3	3	4	5	2	2	nnnnooooooonnnnoonnnnnnnnnnnnnnnooonnnnnnnoooooooonnnoooooooonnnnnnn	0	1	1	1	1
182	Nnewi	NEW6	nnnnonnnnnnnnnnnnnnnnnooonnnnnnnoooonnnnnnn	757777743760771	CAM		No	2	2	4	2	3	3	2	3	1	4	3	4	2	2	5	1	5	3	3	3	10	5	2	2	nnnnooooooononnoonnnnnnnnnnnnnnnooonnnnnnnoooooooonnnoooooooonnnnnnn	0	1	1	1	1
207	Ibadan	NEW6	nnnnonnnnnnnnnnnnnnnnnooonnnnnnnoooonnnnnnn	757777743760771	CAM		No	2	2	4	2	3	3	2	3	1	4	3	4	2	2	5	1	5	3	3	3	10	5	2	2	nnnnooooooononnoonnnnnnnnnnnnnnnooonnnnnnnoooooooonnnoooooooonnnnnnn	0	1	1	1	1
297	Abuja	NEW6	nnnnonnnnnnnnnnnnnnnnnooonnnnnnnoooonnnnnnn	757777743760771	CAM		No	2	2	4	2	3	3	2	3	1	4	3	4	2	2	5	1	5	3	3	3	9 or 10	5	2	2	nnnnooooooononnoonnnnnnnnnnnnnnnooonnnnnnnoooooooonnnoooooooonnnnnnn	0	1	1	1	1
146	Nnewi	61	nnnnnnnnnnnnnnnnnnnnnnooonnnnnnnoooonnnnnnn	777777743760771	CAM		No	2	2	4	2	3	3	3	3	1	4	4	4	2	2	5	1	5	3	3	3	12	5	2	2	nnnnooooooonnnnoonnnnnnnnnnnnnnnooonnnnnnnoooooooonnnoooooooonnnnnnn	0	1	1	1	1
174	Ibadan	61	nnnnnnnnnnnnnnnnnnnnnnooonnnnnnnoooonnnnnnn	777777743760771	CAM		No	2	2	4	2	3	3	3	3	1	4	4	4	2	2	5	1	5	3	3	3	11	5	2	2	nnnnooooooonnnnoonnnnnnnnnnnnnnnooonnnnnnnoooooooonnnoooooooonnnnnnn	0	1	1	1	1
417	Nnewi	61	nnnnnnnnnnnnnnnnnnnnnnooonnnnnnnoooonnnnnnn	777777743760771	CAM		No	2	2	4	2	3	3	3	3	1	4	4	4	2	2	5	1	5	3	3	3	19	5	2	2	nnnnooooooonnnnoonnnnnnnnnnnnnnnooonnnnnnnoooooooonnnoooooooonnnnnnn	0	1	1	1	1
442	Abuja	61	nnnnnnnnnnnnnnnnnnnnnnooonnnnnnnoooonnnnnnn	777777743760771	CAM		No	2	2	4	2	3	3	3	3	1	4	4	4	2	2	5	1	5	3	3	3	ND	5	2	2	nnnnooooooonnnnoonnnnnnnnnnnnnnnooonnnnnnnoooooooonnnoooooooonnnnnnn	1	1	1	1	1
444	Abuja	61	nnnnnnnnnnnnnnnnnnnnnnooonnnnnnnoooonnnnnnn	777777743760771	CAM		No	2	2	4	2	3	3	3	3	1	4	4	4	2	2	5	1	5	3	3	3	ND	5	2	2	nnnnooooooonnnnoonnnnnnnnnnnnnnnooonnnnnnnoooooooonnnoooooooonnnnnnn	1	1	1	1	1
487	Abuja	61	nnnnnnnnnnnnnnnnnnnnnnooonnnnnnnoooonnnnnnn	777777743760771	CAM		No	2	2	4	2	3	3	3	3	1	4	4	4	2	2	5	1	5	3	3	3	11	5	2	2	nnnnooooooonnnnoonnnnnnnnnnnnnnnooonnnnnnnoooooooonnnoooooooonnnnnnn	0	1	1	1	1
15	Abuja	NEW14	nnnnnnnnnnnnnnnnnnnnnnooonnnnnnooooonnnnnnn	777777743740771	CAM		No	2	2	4	2	3	3	3	3	1	4	4	4	2	2	5	1	5	3	3	3	ND	5	2	2	nnnnooooooonnnnoonnnnnnnnnnnnnnnooonnnnnnooooooooonnnoooooooonnnnnnn	1	1	1	1	1
74	Ibadan	NEW14	nnnnnnnnnnnnnnnnnnnnnnooonnnnnnooooonnnnnnn	777777743740771	CAM		No	2	2	4	2	3	3	3	3	1	4	4	4	2	2	5	1	5	3	3	3	17	5	2	2	nnnnooooooonnnnoonnnnnnnnnnnnnnnooonnnnnnooooooooonnnoooooooonnnnnnn	0	1	1	1	1
110	Nnewi	61	nnnnnnnnnnnnnnnnnnnnnnooonnnnnnnoooonnnnnnn	777777743760771	CAM		No	2	2	4	2	3	3	ND	3	1	4	M	4	2	2	5	1	5	3	3	3	10	5	2	2	nnnnooooooonnnnoonnnnnnnnnnnnnnnooonnnnnnnoooooooonnnoooooooonnnnnnn	1	1	1	1	1
24	Abuja	61	nnnnnnnnnnnnnnnnnnnnnnooonnnnnnnoooonnnnnnn	777777743760771	CAM		No	2	2	4	2	M	3	3	3	1	4	4	4	2	2	5	1	M	3	3	3	19	5	2	2	nnnnooooooonnnnoonnnnnnnnnnnnnnnooonnnnnnnoooooooonnnoooooooonnnnnnn	0	1	1	1	1
502	Abuja	61	nnnnnnnnnnnnnnnnnnnnnnooonnnnnnnoooonnnnnnn	777777743760771	CAM		No	2	3	4	2	3	3	3	3	1	4	4	4	2	2	5	1	5	3	3	3	3	5	2	2	nnnnooooooonnnnoonnnnnnnnnnnnnnnooonnnnnnnoooooooonnnoooooooonnnnnnn	0	1	1	1	1
395	Nnewi	NEW6	nnnnonnnnnnnnnnnnnnnnnooonnnnnnnoooonnnnnnn	757777743760771	CAM		No	2	2	4	2	3	3	2	3	1	4	3	4	2	2	5	1	5	3	3	3	10	M	2	2	nnnnooooooononnoonnnnnnnnnnnnnnnooonnnnnnnoooooooonnnoooooooonnnnnnn	0	1	1	1	1
101	Nnewi	61	nnnnnnnnnnnnnnnnnnnnnnooonnnnnnnoooonnnnnnn	777777743760771	CAM		No	2	2	4	2	3	3	ND	3	1	4	3	4	2	2	5	1	5	3	3	3	10	ND	3	2	nnnnooooooonnnnoonnnnnnnnnnnnnnnooonnnnnnnoooooooonnnoooooooonnnnnnn	2	1	0	1	1
398	Nnewi	61	nnnnnnnnnnnnnnnnnnnnnnooonnnnnnnoooonnnnnnn	777777743760771	CAM		No	2	2	4	2	1	3	3	3	1	5	4	4	2	2	5	1	5	3	3	3	7	2	2	2	nnnnooooooonnnnoonnnnnnnnnnnnnnnooonnnnnnnoooooooonnnoooooooonnnnnnn	0	1	1	1	1
270	Nnewi	838	nnnnnnnnnnnnnnnnnnnnnnooonnnnnnnoooonnnnonn	777777743760751	CAM		No	2	2	4	2	1	3	3	3	1	5	4	4	2	2	5	1	3	3	3	3	ND	4	2	2	nnnnooooooonnnnoonnnnnnnnnnnnnnnooonnnnnnnoooooooonnnoooooooononnnnn	1	1	1	1	1
224	Ibadan	61	nnnnnnnnnnnnnnnnnnnnnnooonnnnnnnoooonnnnnnn	777777743760771	CAM		No	2	2	4	2	1	2	3	3	1	5	4	4	2	2	5	1	5	3	3	3	3	4	2	2	nnnnooooooonnnnoonnnnnnnnnnnnnnnooonnnnnnnoooooooonnnoooooooonnnnnnn	0	1	1	1	1
325	Abuja	61	nnnnnnnnnnnnnnnnnnnnnnooonnnnnnnoooonnnnnnn	777777743760771	CAM		No	2	2	4	2	1	3	3	3	1	5	4	4	2	2	5	1	5	3	3	3	11	4	2	2	nnnnooooooonnnnoonnnnnnnnnnnnnnnooonnnnnnnoooooooonnnoooooooonnnnnnn	0	1	1	1	1
524	Nnewi	61	nnnnnnnnnnnnnnnnnnnnnnooonnnnnnnoooonnnnnnn	777777743760771	CAM		No	2	2	4	2	1	3	3	3	1	5	4	4	2	2	5	1	5	3	3	3	11	4	2	2	nnnnooooooonnnnoonnnnnnnnnnnnnnnooonnnnnnnoooooooonnnoooooooonnnnnnn	0	1	1	1	1
203	Abuja	61	nnnnnnnnnnnnnnnnnnnnnnooonnnnnnnoooonnnnnnn	777777743760771	CAM		No	2	2	4	2	2	3	3	3	1	5	4	4	2	2	5	1	5	3	2	3	16	4	2	2	nnnnooooooonnnnoonnnnnnnnnnnnnnnooonnnnnnnoooooooonnnoooooooonnnnnnn	0	1	1	1	1
56	Nnewi	61	nnnnnnnnnnnnnnnnnnnnnnooonnnnnnnoooonnnnnnn	777777743760771	CAM		No	2	2	4	2	3	3	3	3	1	5	4	4	2	2	5	1	5	3	3	3	ND	4	2	2	nnnnooooooonnnnoonnnnnnnnnnnnnnnooonnnnnnnoooooooonnnoooooooonnnnnnn	1	1	1	1	1
81	Ibadan	61	nnnnnnnnnnnnnnnnnnnnnnooonnnnnnnoooonnnnnnn	777777743760771	CAM		No	2	2	4	2	4	3	3	3	1	5	3	4	2	2	5	1	5	3	3	3	18	4	2	2	nnnnooooooonnnnoonnnnnnnnnnnnnnnooonnnnnnnoooooooonnnoooooooonnnnnnn	0	1	1	1	1
33	Nnewi	61	nnnnnnnnnnnnnnnnnnnnnnooonnnnnnnoooonnnnnnn	777777743760771	CAM		No	2	2	4	2	4	3	3	3	1	5	4	4	2	2	5	1	5	3	3	3	ND	4	2	2	nnnnooooooonnnnoonnnnnnnnnnnnnnnooonnnnnnnoooooooonnnoooooooonnnnnnn	1	1	1	1	1
76	Nnewi	61	nnnnnnnnnnnnnnnnnnnnnnooonnnnnnnoooonnnnnnn	777777743760771	CAM		No	2	2	4	2	4	3	3	3	1	5	4	4	2	2	5	1	5	3	3	3	ND	4	2	2	nnnnooooooonnnnoonnnnnnnnnnnnnnnooonnnnnnnoooooooonnnoooooooonnnnnnn	1	1	1	1	1
89	Ibadan	61	nnnnnnnnnnnnnnnnnnnnnnooonnnnnnnoooonnnnnnn	777777743760771	CAM		No	2	2	4	2	4	3	ND	3	1	5	4	4	2	2	5	1	5	3	3	3	ND	4	2	2	nnnnooooooonnnnoonnnnnnnnnnnnnnnooonnnnnnnoooooooonnnoooooooonnnnnnn	2	1	0	1	1
299	Abuja	61	nnnnnnnnnnnnnnnnnnnnnnooonnnnnnnoooonnnnnnn	777777743760771	CAM		No	2	2	4	2	1	3	3	2	1	5	4	4	2	2	5	1	3	3	3	3	17	5	2	2	nnnnooooooonnnnoonnnnnnnnnnnnnnnooonnnnnnnoooooooonnnoooooooonnnnnnn	0	1	1	1	1
307	Nnewi	61	nnnnnnnnnnnnnnnnnnnnnnooonnnnnnnoooonnnnnnn	777777743760771	CAM		No	2	0	4	2	4	3	3	3	1	5	4	4	2	2	5	1	4	3	3	3	9	5	2	2	nnnnooooooonnnnoonnnnnnnnnnnnnnnooonnnnnnnoooooooonnnoooooooonnnnnnn	0	1	1	1	1
256	Nnewi	61	nnnnnnnnnnnnnnnnnnnnnnooonnnnnnnoooonnnnnnn	777777743760771	CAM		No	2	2	4	2	1	3	3	3	1	5	3	4	2	2	5	1	5	3	3	3	22	5	2	2	nnnnooooooonnnnoonnnnnnnnnnnnnnnooonnnnnnnoooooooonnnoooooooonnnnnnn	0	1	1	1	1
421	Nnewi	61	nnnnnnnnnnnnnnnnnnnnnnooonnnnnnnoooonnnnnnn	777777743760771	CAM		No	2	2	4	2	1	3	3	3	1	5	3	4	2	2	5	1	5	3	3	3	ND	5	2	2	nnnnooooooonnnnoonnnnnnnnnnnnnnnooonnnnnnnoooooooonnnoooooooonnnnnnn	1	1	1	1	1
419	Nnewi	115	nnnnnnnnnnnnnnonnnnnnnooonnnnnnnoooonnnnnnn	777767743760771	CAM		No	2	2	4	2	1	3	3	3	1	5	3	4	2	2	5	1	5	3	3	3	ND	5	2	2	nnnnooooooonnnnoonnnnnnnonnnnnnnooonnnnnnnoooonoooonnoooooooonnnnnnn	1	1	1	1	1
222	Ibadan	NEW13	nnnnnnnnnnnnnnnoooonnnooonnnnnnooooonnnnnnn	777770343740771	CAM		No	2	2	4	2	1	3	3	3	1	5	3	4	2	2	5	1	5	3	3	3	16	5	2	2	nnnnooooooonnnnoonnnnnnnnoooonnnooonnnnnnooooooooonnnoooooooonnnnnnn	0	1	1	1	1
162	Ibadan	838	nnnnnnnnnnnnnnnnnnnnnnooonnnnnnnoooonnnnonn	777777743760751	CAM		No	2	2	4	2	1	3	3	3	1	5	4	4	2	2	5	1	5	3	2	3	16	5	2	2	nnnnooooooonnnnoonnnnnnnnnnnnnnnooonnnnnnnoooooooonnnoooooooononnnnn	0	1	1	1	1
27	Abuja	NEW12	nnnnnnnnonnnnnnnnnnnnnooonnnnnnnoooonnnnnnn	776777743760771	CAM		No	2	2	4	2	1	3	3	3	1	5	4	4	2	2	5	1	5	3	3	3	ND	5	2	2	nnnnooooooonnnnoononnnnnnnnnnnnnooonnnnnnnoooooooonnnoooooooonnnnnnn	1	1	1	1	1
459	Nnewi	NEW12	nnnnnnnnonnnnnnnnnnnnnooonnnnnnnoooonnnnnnn	776777743760771	CAM		No	2	2	4	2	1	3	3	3	1	5	4	4	2	2	5	1	5	3	3	3	4	5	2	2	nnnnooooooonnnnoononnnnnnnnnnnnnooonnnnnnnoooooooonnnoooooooonnnnnnn	0	1	1	1	1
469	Nnewi	NEW12	nnnnnnnnonnnnnnnnnnnnnooonnnnnnnoooonnnnnnn	776777743760771	CAM		No	2	2	4	2	1	3	3	3	1	5	4	4	2	2	5	1	5	3	3	3	9	5	2	2	nnnnooooooonnnnoononnnnnnnnnnnnnooonnnnnnnoooooooonnnoooooooonnnnnnn	0	1	1	1	1
121	Nnewi	61	nnnnnnnnnnnnnnnnnnnnnnooonnnnnnnoooonnnnnnn	777777743760771	CAM		No	2	2	4	2	1	3	3	3	1	5	M	4	2	2	5	1	5	3	3	3	9	5	2	2	nnnnooooooonnnnoonnnnnnnnnnnnnnnooonnnnnnnoooooooonnnoooooooonnnnnnn	0	1	1	1	1
156	Ibadan	61	nnnnnnnnnnnnnnnnnnnnnnooonnnnnnnoooonnnnnnn	777777743760771	CAM		No	2	2	4	2	3	3	3	3	1	5	2	4	2	2	5	1	5	3	3	3	ND	5	2	2	nnnnooooooonnnnoonnnnnnnnnnnnnnnooonnnnnnnoooooooonnnoooooooonnnnnnn	1	1	1	1	1
255	Nnewi	61	nnnnnnnnnnnnnnnnnnnnnnooonnnnnnnoooonnnnnnn	777777743760771	CAM		No	2	2	4	2	3	3	3	3	1	5	2	4	2	2	5	1	5	3	3	3	16	5	2	2	nnnnooooooonnnnoonnnnnnnnnnnnnnnooonnnnnnnoooooooonnnoooooooonnnnnnn	0	1	1	1	1
168	Ibadan	NEW13	nnnnnnnnnnnnnnnoooonnnooonnnnnnooooonnnnnnn	777770343740771	CAM		No	2	2	4	2	3	3	3	3	1	5	3	4	2	2	5	1	5	3	3	3	M	5	2	2	nnnnooooooonnnnoonnnnnnnnoooonnnooonnnnnnooooooooonnnoooooooonnnnnnn	0	1	1	1	1
47	Ibadan	NEW13	nnnnnnnnnnnnnnnoooonnnooonnnnnnooooonnnnnnn	777770343740771	CAM		No	2	2	4	2	3	3	3	3	1	5	3	4	2	2	5	1	6	3	3	3	15	5	2	2	nnnnooooooonnnnoonnnnnnnnoooonnnooonnnnnnooooooooonnnoooooooonnnnnnn	0	1	1	1	1
274	Nnewi	New13	nnnnnnnnnnnnnnnoooonnnooonnnnnnooooonnnnnnn	777770343740771	CAM		No	2	2	4	2	3	3	3	3	1	5	3	4	2	2	5	1	6	3	3	3	16	5	2	2	nnnnooooooonnnnoonnnnnnnnoooonnnooonnnnnnooooooooonnnoooooooonnnnnnn	0	1	1	1	1
227	Ibadan	61	nnnnnnnnnnnnnnnnnnnnnnooonnnnnnnoooonnnnnnn	777777743760771	CAM		No	2	2	4	2	3	3	ND	3	1	5	4	4	2	2	5	1	5	3	3	2	6	5	2	2	nnnnooooooonnnnoonnnnnnnnnnnnnnnooonnnnnnnoooooooonnnoooooooonnnnnnn	1	1	1	1	1
114	Nnewi	61	nnnnnnnnnnnnnnnnnnnnnnooonnnnnnnoooonnnnnnn	777777743760771	CAM		No	2	2	4	2	3	3	ND	3	1	5	4	4	2	2	5	1	5	3	3	3	ND	5	2	2	nnnnooooooonnnnoonnnnnnnnnnnnnnnooonnnnnnnoooooooonnnoooooooonnnnnnn	2	1	0	1	1
178	Nnewi	61	nnnnnnnnnnnnnnnnnnnnnnooonnnnnnnoooonnnnnnn	777777743760771	CAM		No	2	2	4	2	3	3	3	3	2	5	4	4	2	2	5	1	5	3	3	3	15	5	2	2	nnnnooooooonnnnoonnnnnnnnnnnnnnnooonnnnnnnoooooooonnnoooooooonnnnnnn	0	1	1	1	1
175	Nnewi	61	nnnnnnnnnnnnnnnnnnnnnnooonnnnnnnoooonnnnnnn	777777743760771	CAM		No	2	2	4	2	3	3	3	3	2	5	4	4	2	2	5	1	5	3	3	3	24	5	2	2	nnnnooooooonnnnoonnnnnnnnnnnnnnnooonnnnnnnoooooooonnnoooooooonnnnnnn	0	1	1	1	1
53	Nnewi	61	nnnnnnnnnnnnnnnnnnnnnnooonnnnnnnoooonnnnnnn	777777743760771	CAM		No	2	2	4	2	1	3	3	3	1	5	4	4	2	2	5	1	5	3	3	3	ND	5 (et 3)	2	2	nnnnooooooonnnnoonnnnnnnnnnnnnnnooonnnnnnnoooooooonnnoooooooonnnnnnn	1	1	1	1	1
88	Ibadan	61	nnnnnnnnnnnnnnnnnnnnnnooonnnnnnnoooonnnnnnn	777777743760771	CAM		No	2	2	4	2	1	3	3	3	1	5	4	4	2	2	5	1	5	3	3	3	ND	5??	2	2	nnnnooooooonnnnoonnnnnnnnnnnnnnnooonnnnnnnoooooooonnnoooooooonnnnnnn	1	1	1	1	1
85	Abuja	61	nnnnnnnnnnnnnnnnnnnnnnooonnnnnnnoooonnnnnnn	777777743760771	CAM		No	2	2	4	2	3	3	ND	3	1	5	4	4	2	2	5	1	5	3	3	3	ND	5??	2	2	nnnnooooooonnnnoonnnnnnnnnnnnnnnooonnnnnnnoooooooonnnoooooooonnnnnnn	2	1	0	1	1
48	Ibadan	61	nnnnnnnnnnnnnnnnnnnnnnooonnnnnnnoooonnnnnnn	777777743760771	CAM		No	2	2	4	2	3	3	ND	3	2	5	4	4	2	2	4	1	5	ND	3	3	ND	ND	2	2	nnnnooooooonnnnoonnnnnnnnnnnnnnnooonnnnnnnoooooooonnnoooooooonnnnnnn	4	1	0	1	1
383	Abuja	61	nnnnnnnnnnnnnnnnnnnnnnooonnnnnnnoooonnnnnnn	777777743760771	CAM		No	2	2	4	2	1	3	3	3	1	5	4	4	2	2	5	1	5	3	3	3	11	ND	2	2	nnnnooooooonnnnoonnnnnnnnnnnnnnnooonnnnnnnoooooooonnnoooooooonnnnnnn	1	1	1	1	1
204	Ibadan	838	nnnnnnnnnnnnnnnnnnnnnnooonnnnnnnoooonnnnonn	777777743760751	CAM		No	2	2	4	2	1	ND	3	3	1	5	4	4	2	2	5	1	5	3	3	3	ND	ND	2	2	nnnnooooooonnnnoonnnnnnnnnnnnnnnooonnnnnnnoooooooonnnoooooooononnnnn	3	1	0	1	1
462	Nnewi	NEW12	nnnnnnnnonnnnnnnnnnnnnooonnnnnnnoooonnnnnnn	776777743760771	CAM		No	2	2	4	2	1	3	3	3	1	5	4	4	2	2	5	1	5	3	3	3	ND	ND	2	2	nnnnooooooonnnnoononnnnnnnnnnnnnooonnnnnnnoooooooonnnoooooooonnnnnnn	2	1	0	1	1
128	Abuja	61	nnnnnnnnnnnnnnnnnnnnnnooonnnnnnnoooonnnnnnn	777777743760771	CAM		No	2	2	4	2	1	3	3	3	1	6	4	4	2	2	5	1	3	3	3	3	ND	1	2	2	nnnnooooooonnnnoonnnnnnnnnnnnnnnooonnnnnnnoooooooonnnoooooooonnnnnnn	1	1	1	1	1
268	Nnewi	61	nnnnnnnnnnnnnnnnnnnnnnooonnnnnnnoooonnnnnnn	777777743760771	CAM		No	2	2	4	2	M	3	3	3	?	6	4	4	2	2	4	1	4	3	3	3	3	2	2	2	nnnnooooooonnnnnnnnnnnnnnnnnnnnnoonnnnnnnnononnooonnnooooooonnnnnnnn	0	1	1	1	1
99	Abuja	new-g	nnooooonnnnnnnnnnnnnnnooonnnnnnnoooonnnnnnn	603777743760771	CAM		No	2	2	4	2	3	3	3	2	1	6	3	4	2	2	5	1	5	5	3	3	9	4	2	2	nnnoooooooooooooonnnnnnnnnnnnnnnooonnnnnnnoooooooonnnoooooooonnnnnnn	0	1	1	1	1
245	Nnewi	61	nnnnnnnnnnnnnnnnnnnnnnooonnnnnnnoooonnnnnnn	777777743760771	CAM		No	2	2	4	2	2	3	3	3	1	6	4	4	2	M	5	1	5	3	2	3	15	4	2	2	nnnnooooooonnnnoonnnnnnnnnnnnnnnooonnnnnnnoooooooonnnoooooooonnnnnnn	0	1	1	1	1
193	Abuja	61	nnnnnnnnnnnnnnnnnnnnnnooonnnnnnnoooonnnnnnn	777777743760771	CAM		No	2	2	4	2	4	3	3	3	1	6	3	4	2	2	5	1	5	5	3	3	9	4	2	2	nnnnooooooonnnnoonnnnnnnnnnnnnnnooonnnnnnnoooooooonnnoooooooonnnnnnn	0	1	1	1	1
321	Abuja	61	nnnnnnnnnnnnnnnnnnnnnnooonnnnnnnoooonnnnnnn	777777743760771	CAM		No	1	2	4	2	3	3	3	3	1	6	4	4	2	2	5	1	5	3	3	3	11	5	2	2	nnnnooooooonnnnoonnnnnnnnnnnnnnnooonnnnnnnoooooooonnnoooooooonnnnnnn	0	1	1	1	1
246	Nnewi	61	nnnnnnnnnnnnnnnnnnnnnnooonnnnnnnoooonnnnnnn	777777743760771	CAM		No	2	2	4	2	1	3	3	3	1	6	4	4	2	2	4	1	3	3	3	3	ND	5	2	2	nnnnooooooonnnnoonnnnnnnnnnnnnnnooonnnnnnnoooooooonnnoooooooonnnnnnn	1	1	1	1	1
213	Ibadan	NEW4	nnonnnnnnnnnnnnnnnnnnnooonnnnnnnoooonnnnnnn	677777743760771	CAM		No	2	2	4	2	1	3	3	3	1	6	4	4	2	2	4	1	5	3	3	3	ND	5	2	2	nnnoooooooonnnnoonnnnnnnnnnnnnnnooonnnnnnnoooooooonnnoooooooonnnnnnn	1	1	1	1	1
73	Ibadan	403	nnnnnnnnnnnnnnnnnnnnnnooonnnnnnnoooonnnonnn	777777743760731	CAM		No	2	2	4	1	1	3	3	3	1	6	4	4	2	2	5	1	5	3	3	3	ND	5	2	2	nnnnooooooonnnnoonnnnnnnnnnnnnnnooonnnnnnnoooooooonnnooooooooonnnnnn	1	1	1	1	1
35	Nnewi	61	nnnnnnnnnnnnnnnnnnnnnnooonnnnnnnoooonnnnnnn	777777743760771	CAM		No	2	2	4	1	3	3	3	3	1	6	4	4	2	2	5	1	5	3	3	3	11	5	2	2	nnnnooooooonnnnoonnnnnnnnnnnnnnnooonnnnnnnoooooooonnnoooooooonnnnnnn	0	1	1	1	1
313	Abuja	61	nnnnnnnnnnnnnnnnnnnnnnooonnnnnnnoooonnnnnnn	777777743760771	CAM		No	2	2	4	1	3	3	3	3	1	6	4	4	2	2	5	1	5	3	3	3	10	5	2	2	nnnnooooooonnnnoonnnnnnnnnnnnnnnooonnnnnnnoooooooonnnoooooooonnnnnnn	0	1	1	1	1
365	Abuja	61	nnnnnnnnnnnnnnnnnnnnnnooonnnnnnnoooonnnnnnn	777777743760771	CAM		No	2	2	4	1	3	3	3	3	1	6	4	4	2	2	5	1	5	3	3	3	11	5	2	2	nnnnooooooonnnnoonnnnnnnnnnnnnnnooonnnnnnnoooooooonnnoooooooonnnnnnn	0	1	1	1	1
447	Nnewi	61	nnnnnnnnnnnnnnnnnnnnnnooonnnnnnnoooonnnnnnn	777777743760771	CAM		No	2	2	4	1	3	3	3	3	1	6	4	4	2	2	5	1	5	3	3	3	11	5	2	2	nnnnooooooonnnnoonnnnnnnnnnnnnnnooonnnnnnnoooooooonnnoooooooonnnnnnn	0	1	1	1	1
526	Nnewi	61	nnnnnnnnnnnnnnnnnnnnnnooonnnnnnnoooonnnnnnn	777777743760771	CAM		No	2	2	4	1	3	3	3	3	1	6	4	4	2	2	5	1	5	3	3	3	11	5	2	2	nnnnooooooonnnnoonnnnnnnnnnnnnnnooonnnnnnnoooooooonnnoooooooonnnnnnn	0	1	1	1	1
512	Abuja	new-f	nonnnnnnnnnnnnnnnnnnnnooonnnnnnnoooonnnnnnn	577777743760771	CAM		No	2	1	4	2	1	2	3	3	1	6	4	4	2	2	5	1	5	3	3	3	ND	5	2	2	nnonooooooonnnnoonnnnnnnnnnnnnnnooonnnnnnnoooooooonnnoooooooonnnnnnn	1	1	1	1	1
103	Nnewi	61	nnnnnnnnnnnnnnnnnnnnnnooonnnnnnnoooonnnnnnn	777777743760771	CAM		No	2	2	4	2	1	3	3	3	1	6	4	4	2	2	5	1	3	3	3	3	ND	5	2	2	nnnnooooooonnnnoonnnnnnnnnnnnnnnooonnnnnnnoooooooonnnoooooooonnnnnnn	1	1	1	1	1
127	Abuja	61	nnnnnnnnnnnnnnnnnnnnnnooonnnnnnnoooonnnnnnn	777777743760771	CAM		No	2	2	4	2	1	3	3	3	1	6	4	4	2	2	5	1	3	3	3	3	ND	5	2	2	nnnnooooooonnnnoonnnnnnnnnnnnnnnooonnnnnnnoooooooonnnoooooooonnnnnnn	1	1	1	1	1
173	Ibadan	61	nnnnnnnnnnnnnnnnnnnnnnooonnnnnnnoooonnnnnnn	777777743760771	CAM		No	2	2	4	2	1	3	3	3	1	6	4	4	2	2	5	1	3	3	3	3	17	5	2	2	nnnnooooooonnnnoonnnnnnnnnnnnnnnooonnnnnnnoooooooonnnoooooooonnnnnnn	0	1	1	1	1
287	Abuja	61	nnnnnnnnnnnnnnnnnnnnnnooonnnnnnnoooonnnnnnn	777777743760771	CAM		No	2	2	4	2	1	3	3	3	2	6	4	4	2	2	5	1	3	3	3	3	8	5	2	2	nnnnooooooonnnnoonnnnnnnnnnnnnnnooonnnnnnnoooooooonnnoooooooonnnnnnn	0	1	1	1	1
272	Nnewi	61	nnnnnnnnnnnnnnnnnnnnnnooonnnnnnnoooonnnnnnn	777777743760771	CAM		No	2	2	4	2	1	3	3	3	1	6	4	4	2	2	5	1	4	3	3	3	14	5	2	2	nnnnooooooonnnnoonnnnnnnnnnnnnnnooonnnnnnnoooooooonnnoooooooonnnnnnn	0	1	1	1	1
377	Abuja	61	nnnnnnnnnnnnnnnnnnnnnnooonnnnnnnoooonnnnnnn	777777743760771	CAM		No	2	2	4	2	1	3	3	3	1	6	4	4	2	2	5	1	4	3	3	3	8	5	2	2	nnnnooooooonnnnoonnnnnnnnnnnnnnnooonnnnnnnoooooooonnnoooooooonnnnnnn	0	1	1	1	1
18	Ibadan	61	nnnnnnnnnnnnnnnnnnnnnnooonnnnnnnoooonnnnnnn	777777743760771	CAM		No	2	2	4	2	2	3	3	3	1	6	4	4	2	2	5	1	5	3	3	3	20	5	2	2	nnnnooooooonnnnoonnnnnnnnnnnnnnnooonnnnnnnoooooooonnnoooooooonnnnnnn	0	1	1	1	1
22	Abuja	61	nnnnnnnnnnnnnnnnnnnnnnooonnnnnnnoooonnnnnnn	777777743760771	CAM		No	2	2	4	2	2	3	3	3	1	6	4	4	2	2	5	1	5	3	3	3	20	5	2	2	nnnnooooooonnnnoonnnnnnnnnnnnnnnooonnnnnnnoooooooonnnoooooooonnnnnnn	0	1	1	1	1
51	Ibadan	61	nnnnnnnnnnnnnnnnnnnnnnooonnnnnnnoooonnnnnnn	777777743760771	CAM		No	2	2	4	2	2	3	3	3	1	6	4	4	2	2	5	1	5	3	3	3	18	5	2	2	nnnnooooooonnnnoonnnnnnnnnnnnnnnooonnnnnnnoooooooonnnoooooooonnnnnnn	0	1	1	1	1
87	Ibadan	61	nnnnnnnnnnnnnnnnnnnnnnooonnnnnnnoooonnnnnnn	777777743760771	CAM		No	2	2	4	2	2	3	3	3	1	6	4	4	2	2	5	1	5	3	3	3	19	5	2	2	nnnnooooooonnnnoonnnnnnnnnnnnnnnooonnnnnnnoooooooonnnoooooooonnnnnnn	0	1	1	1	1
144	Nnewi	61	nnnnnnnnnnnnnnnnnnnnnnooonnnnnnnoooonnnnnnn	777777743760771	CAM		No	2	2	4	2	3	3	3	3	1	6	3	4	2	2	5	1	4	3	3	3	ND	5	2	2	nnnnooooooonnnnoonnnnnnnnnnnnnnnooonnnnnnnoooooooonnnoooooooonnnnnnn	1	1	1	1	1
151	Nnewi	NEW15	nnnnnnnnnnnnnnnnnnnnnnooonnnnnnnoooonnnoooo	777777743760700	CAM		No	2	2	4	2	3	3	3	3	1	6	3	4	2	2	5	1	4	3	3	3	4	5	2	2	nnnnooooooonnnnoonnnnnnnnnnnnnnnooonnnnnnnoooooooonnnoooooooooooonnn	0	1	1	1	1
295	Abuja	NEW15	nnnnnnnnnnnnnnnnnnnnnnooonnnnnnnoooonnnoooo	777777743760700	CAM		No	2	2	4	2	3	3	3	3	1	6	3	4	2	2	5	1	4	3	3	3	16	5	2	2	nnnnooooooonnnnoonnnnnnnnnnnnnnnooonnnnnnnoooooooonnnoooooooooooonnn	0	1	1	1	1
298	Abuja	NEW15	nnnnnnnnnnnnnnnnnnnnnnooonnnnnnnoooonnnoooo	777777743760700	CAM		No	2	2	4	2	3	3	3	3	1	6	3	4	2	2	5	1	4	3	3	3	16	5	2	2	nnnnooooooonnnnoonnnnnnnnnnnnnnnooonnnnnnnoooooooonnnoooooooooooonnn	0	1	1	1	1
359	Abuja	NEW15	nnnnnnnnnnnnnnnnnnnnnnooonnnnnnnoooonnnoooo	777777743760700	CAM		No	2	2	4	2	3	3	3	3	1	6	3	4	2	2	5	1	4	3	3	3	17	5	2	2	nnnnooooooonnnnoonnnnnnnnnnnnnnnooonnnnnnnoooooooonnnoooooooooooonnn	0	1	1	1	1
397	Nnewi	NEW15	nnnnnnnnnnnnnnnnnnnnnnooonnnnnnnoooonnnoooo	777777743760700	CAM		No	2	2	4	2	3	3	3	3	1	6	3	4	2	2	5	1	4	3	3	3	4	5	2	2	nnnnooooooonnnnoonnnnnnnnnnnnnnnooonnnnnnnoooooooonnnoooooooooooonnn	0	1	1	1	1
134	Ibadan	new-m	nnnnnoooonnnnnnnnnnnnnooonnnnnnnoooonnnnnnn	760777743760771	CAM		No	2	2	4	2	3	3	ND	3	1	6	4	4	2	2	5	1	3	3	3	3	ND	5	2	2	nnnnooooooonnoooooonnnnnnnnnnnnnooonnnnnnnoooooooonnnoooooooonnnnnnn	2	1	0	1	1
185	Nnewi	61	nnnnnnnnnnnnnnnnnnnnnnooonnnnnnnoooonnnnnnn	777777743760771	CAM		No	2	2	4	2	3	3	3	3	1	6	4	4	2	2	5	1	5	3	3	2	26	5	2	2	nnnnooooooonnnnoonnnnnnnnnnnnnnnooonnnnnnnoooooooonnnoooooooonnnnnnn	0	1	1	1	1
190	Abuja	61	nnnnnnnnnnnnnnnnnnnnnnooonnnnnnnoooonnnnnnn	777777743760771	CAM		No	2	2	4	2	3	3	3	3	1	6	4	4	2	2	5	1	5	3	3	2	26	5	2	2	nnnnooooooonnnnoonnnnnnnnnnnnnnnooonnnnnnnoooooooonnnoooooooonnnnnnn	0	1	1	1	1
44	Ibadan	61	nnnnnnnnnnnnnnnnnnnnnnooonnnnnnnoooonnnnnnn	777777743760771	CAM		No	2	2	4	2	3	3	3	3	1	ND	4	4	2	2	5	1	5	3	3	3	ND	5	2	2	nnnnooooooonnnnoonnnnnnnnnnnnnnnooonnnnnnnoooooooonnnoooooooonnnnnnn	2	1	0	1	1
77	Nnewi	61	nnnnnnnnnnnnnnnnnnnnnnooonnnnnnnoooonnnnnnn	777777743760771	CAM		No	2	2	4	2	3	3	ND	3	1	ND	4	4	2	2	5	1	5	3	3	3	ND	5	2	2	nnnnooooooonnnnoonnnnnnnnnnnnnnnooonnnnnnnoooooooonnnoooooooonnnnnnn	3	1	0	1	1
90	Ibadan	61	nnnnnnnnnnnnnnnnnnnnnnooonnnnnnnoooonnnnnnn	777777743760771	CAM		No	2	2	4	2	3	3	ND	3	1	ND	4	4	2	2	5	1	5	3	3	3	ND	5	2	2	nnnnooooooonnnnoonnnnnnnnnnnnnnnooonnnnnnnoooooooonnnoooooooonnnnnnn	3	1	0	1	1
98	Nnewi	61	nnnnnnnnnnnnnnnnnnnnnnooonnnnnnnoooonnnnnnn	777777743760771	CAM		No	2	2	4	2	3	3	3	3	1	ND	4	4	2	2	5	1	5	3	3	3	ND	5	2	2	nnnnooooooonnnnoonnnnnnnnnnnnnnnooonnnnnnnoooooooonnnoooooooonnnnnnn	2	1	0	1	1
511	Abuja	61	nnnnnnnnnnnnnnnnnnnnnnooonnnnnnnoooonnnnnnn	777777743760771	CAM		No	2	2	4	2	M	3	3	3	1	6	4	4	2	2	5	1	M	3	3	3	16	5	2	2	nnnnooooooonnnnoonnnnnnnnnnnnnnnooonnnnnnnoooooooonnnoooooooonnnnnnn	0	1	1	1	1
112	Nnewi	61	nnnnnnnnnnnnnnnnnnnnnnooonnnnnnnoooonnnnnnn	777777743760771	CAM		No	2	3	4	2	3	3	ND	3	1	6	3	4	2	2	5	1	5	3	3	3	8	5	2	2	nnnnooooooonnnnoonnnnnnnnnnnnnnnooonnnnnnnoooooooonnnoooooooonnnnnnn	1	1	1	1	1
187	Nnewi	61	nnnnnnnnnnnnnnnnnnnnnnooonnnnnnnoooonnnnnnn	777777743760771	CAM		No	2	3	4	2	2	3	3	3	1	6	4	4	2	2	5	1	3	3	3	3	12	5	2	2	nnnnooooooonnnnoonnnnnnnnnnnnnnnooonnnnnnnoooooooonnnoooooooonnnnnnn	0	1	1	1	1
284	Nnewi	61	nnnnnnnnnnnnnnnnnnnnnnooonnnnnnnoooonnnnnnn	777777743760771	CAM		No	2	3	4	2	4	3	3	3	1	6	3	4	2	2	5	1	5	3	3	3	8	5	2	2	nnnnooooooonnnnoonnnnnnnnnnnnnnnooonnnnnnnoooooooonnnoooooooonnnnnnn	0	1	1	1	1
288	Abuja	61	nnnnnnnnnnnnnnnnnnnnnnooonnnnnnnoooonnnnnnn	777777743760771	CAM		No	2	2	4	2	1	3	3	4	1	6	4	4	2	2	5	1	5	3	3	3	ND	5	2	2	nnnnooooooonnnnoonnnnnnnnnnnnnnnooonnnnnnnoooooooonnnoooooooonnnnnnn	1	1	1	1	1
423	Nnewi	61	nnnnnnnnnnnnnnnnnnnnnnooonnnnnnnoooonnnnnnn	777777743760771	CAM		No	2	2	4	2	1	3	3	4	1	6	4	4	2	2	5	1	5	3	3	3	M	5	2	2	nnnnooooooonnnnoonnnnnnnnnnnnnnnooonnnnnnnoooooooonnnoooooooonnnnnnn	0	1	1	1	1
388	Nnewi	61	nnnnnnnnnnnnnnnnnnnnnnooonnnnnnnoooonnnnnnn	777777743760771	CAM		No	2	3	4	2	1	3	3	4	1	6	4	4	2	2	5	1	5	3	3	3	ND	5	2	2	nnnnooooooonnnnoonnnnnnnnnnnnnnnooonnnnnnnoooooooonnnoooooooonnnnnnn	1	1	1	1	1
392	Nnewi	61	nnnnnnnnnnnnnnnnnnnnnnooonnnnnnnoooonnnnnnn	777777743760771	CAM		Yes	2	2	4	2	M	3	3	3	1	6	4	4	2	2	5	1	4	3	3	3	M	M	2	2	nnnnooooooonnnnoonnnnnnnnnnnnnnnooonnnnnnnoooooooonnnoooooooonnnnnnn	0	1	1	1	1
373	Abuja	61	nnnnnnnnnnnnnnnnnnnnnnooonnnnnnnoooonnnnnnn	777777743760771	CAM		Yes	2	2	4	2	3	3	3	M	1	6	4	M	2	2	5	1	4	3	3	M	M	M	M	2	nnnnooooooonnnnoonnnnnnnnnnnnnnnooonnnnnnnoooooooonnnoooooooonnnnnnn	0	1	1	1	1
210	Ibadan	61	nnnnnnnnnnnnnnnnnnnnnnooonnnnnnnoooonnnnnnn	777777743760771	CAM		No	2	2	4	2	M	3	3	3	1	M	M	4	2	2	5	1	5	3	3	3	M	5	2	2	nnnnooooooonnnnoonnnnnnnnnnnnnnnooonnnnnnnoooooooonnnoooooooonnnnnnn	0	1	1	1	1
372	Abuja	61	nnnnnnnnnnnnnnnnnnnnnnooonnnnnnnoooonnnnnnn	777777743760771	CAM		No	2	2	4	2	1	3	3	3	1	ND	4	4	2	2	5	1	4	3	3	3	2	5	2	2	nnnnooooooonnnnoonnnnnnnnnnnnnnnooonnnnnnnoooooooonnnoooooooonnnnnnn	1	1	1	1	1
260	Abuja	61	nnnnnnnnnnnnnnnnnnnnnnooonnnnnnnoooonnnnnnn	777777743760771	CAM		No	2	2	4	2	1	3	3	3	1	ND	4	4	2	2	5	1	5	3	3	3	ND	5?	2	2	nnnnooooooonnnnoonnnnnnnnnnnnnnnooonnnnnnnoooooooonnnoooooooonnnnnnn	2	1	0	1	1
209	Ibadan	61	nnnnnnnnnnnnnnnnnnnnnnooonnnnnnnoooonnnnnnn	777777743760771	CAM		No	2	2	4	2	1	3	3	3	1	ND	4	4	2	2	4	1	3	3	3	3	ND	ND	2	2	nnnnooooooonnnnoonnnnnnnnnnnnnnnooonnnnnnnoooooooonnnoooooooonnnnnnn	3	1	0	1	1
147	Nnewi	61	nnnnnnnnnnnnnnnnnnnnnnooonnnnnnnoooonnnnnnn	777777743760771	CAM		No	2	2	4	2	1	ND	3	3	1	ND	ND	4	2	2	4	1	4	3	3	3	ND	ND	2	2	nnnnooooooonnnnoonnnnnnnnnnnnnnnooonnnnnnnoooooooonnnoooooooonnnnnnn	5	0	0	1	0
119	Nnewi	NEW15	nnnnnnnnnnnnnnnnnnnnnnooonnnnnnnoooonnnoooo	777777743760700	CAM		No	2	2	4	2	1	ND	ND	3	1	ND	3	4	2	2	ND	1	ND	ND	3	ND	ND	ND	2	2	nnnnooooooonnnnoonnnnnnnnnnnnnnnooonnnnnnnoooooooonnnoooooooooooonnn	9	0	0	1	0
180	Nnewi	61	nnnnnnnnnnnnnnnnnnnnnnooonnnnnnnoooonnnnnnn	777777743760771	CAM		No	2	2	ND	ND	ND	ND	ND	ND	ND	ND	ND	4	ND	ND	ND	ND	5	ND	ND	ND	ND	ND	ND	ND	ND	20	0	0	1	0

## Sheet: Analyses
Hospital	Nb with incomplete genotype	Nb with complete genotype	Total
Abuja	4	154	158
Ibadan	2	81	83
Nnewi	13	169	179
(Unknown)		3	3
Total	19	404	423
Family	LAM	Beijing	BOVIS1	CAM	H3	H3/T2	LAM4	T1	T1-T2	T2	West African 1	Africanum	U	Total
Abuja	1	1	4	97	13			3	1	13	13	1	7	154
Ibadan				52	6	1	1	3		4	14		1	82
Nnewi	1			120	12	1		2		11	25		4	173
Total	2	1	4	269	31	2	1	8	1	28	52	1	12	412
Frequency	0.485437	0.242718	0.970874	65.2913	7.52427	0.485437	0.242718	1.94175	0.242718	6.79612	12.6214	0.242718	2.91262
SITs	1	46	49	50	52	53	60	61	78	115	268	316	319	320	330	331	403	438	838	846	848	852	1037	1056	1135	1204	1869	2088	2550	NEW1	NEW10	NEW11	NEW12	NEW13	NEW14	NEW15	NEW16	NEW2	NEW3	NEW4	NEW5	NEW6	NEW7	NEW7'	NEW8	NEW9	new-a	new-b	new-c
LAM																																														2
Africanum
Beijing	1
BOVIS1																							1																									1
CAM								208		1							4		19			3							3				4	5	2	6				3		4
H3			1	15							3	12
H3/T2																									2
LAM4							1
T1						8
T1-T2									1
T2					4															4	2			2				4											5		4
U		1										1														4	2
West Africanum 1													1	2	3	13		4												2	5	4					2	2					1	1	5		1		1
Total	1	1	1	15	4	8	1	208	1	1	3	13	1	2	3	13	4	4	19	4	2	3	1	2	2	4	2	4	3	2	5	4	4	5	2	6	2	2	5	3	4	4	1	1	5	2	1	1	1
Total général	1	1	1	15	4	8	1	208	1	1	3	13	1	2	3	13	4	4	19	4	2	3	1	2	2	4	2	4	3	2	5	4	4	5	2	6	2	2	5	3	4	4	1	1	5	2	1	1	1
Mtub39 analysis
Family	1-28 copy numbers	M	ND	Total
LAM	408			2
Africanum	3			1
Beijing	2			1		Mtub39
BOVIS1	5			4			ND	D	total
CAM	195	13	78	269		CAM	78	191	269
H3	223			32		other	12	142	154
H3/T2	34			2		total	90	333	423
LAM4	3			1
T1	9	1		8
T1-T2	9			1
T2	29			28
U	39			11
West Africanum 1	60		3	52
(empty)	51		9	11
Total	1070	14	90	423
Qub11b analysis
Family	1-6 copy numbers	M	ND	Total
LAM	2			2
Beijing	1			1
BOVIS1	4			4
CAM	258	1	10	269		Qub11b	ND	D	total
H3	32			32		afri	53	0	53
H3/T2	2			2		other	20	350	370
LAM4	1			1		total	73	350	423
T1	8			8
T1-T2	1			1
T2	28			28
U	10		1	11
Africanum	0		1	1
West Africanum 1	0		52	52
(empty)	2		9	11
Total	349	1	73	423
Miru16 analysis
Family	2-4 copy numbers	ND	Total
LAM	2		2
Africanum	1		1
Beijing	1		1
BOVIS1	3	1	4		Miru16	ND	D	total
CAM	251	18	269		afri-bov	24	33	57
H3	30	2	32		other	37	329	366
H3/T2	1	1	2		total	61	362	423
LAM4	1		1
T1	8		8
T1-T2	1		1
T2	24	4	28
U	7	4	11
West Africanum 1	29	23	52
(empty)	3	8	11
Total	362	61	423
Subclustering of CAM
Subgroups CAM	Nb of isolates
I	20
II	18
III	21
IV	26
V	31
VI	4
none	149
Total CAM	269
[truncated: 28 more columns]
